# Supplementary material for: Effects of Long-Term Pioglitazone Treatment on Peripheral and Central Markers of Aging
Source: PLoS One. 2010 Apr 29;5(4):e10405. doi: 10.1371/journal.pone.0010405 (PMC2861595; doi:10.1371/journal.pone.0010405)
Supplement: Table S1 — (5.20 MB XLS) [file pone.0010405.s001.xls]

## Sheet: Filtered List
All genes rated present and annotated are listed alphabetically by gene symbol (Column C- hyperlinked to UniProt). 2-ANOVA p-valules for main effects (Columns G - I) are highlighted if significant (p £ 0.05). Directions of change (Columns J - O) are expressed in # of least significant differences (LSD's) and color coded (blue- decrease, red- increase). Note that for main effects, LSDs < 1 can be …						2-way ANOVA			Direction		Pairwise Effect Size (LSDs)				Averages														FDR Median Calcs
Probe Set ID	Symbol	Symbol H	Description	Swiss Symbol	P#	Age p-value	Drug p-value	Interxn p-value	with Age	with Drug	Y: Crtl vs Pio	A: Ctrl vs Pio	Ctrl: Y vs A	Pio: Y vs A	Young Control	Young PIO	Aged Control	Aged PIO											Age	Drug	Interaction	Age	Drug	Interaction	Age	Drug	Interaction
1372571_at	2008-03-02	39509	membrane-associated ring finger (C3HC4) 2	Q5H8U3	29	0.804188	0.485415	0.125608	0.0726721	0.20537	-0.254216	0.664956	-0.386914	0.532258	1981 +/- 43	1944 +/- 41	1924 +/- 35	2023 +/- 51											3.79526e-07	0.00177451	0.00136009	0.00300736	14.0612	10.7773	0.0942589	2.38555	3.84899
1384285_at	2008-03-03	39510	membrane-associated ring finger (C3HC4) 3	Q5XIE5	29	0.796429	0.325473	0.349165	0.075619	0.290886	0.567594	0.0141786	0.352327	-0.201089	198 +/- 7	215 +/- 7	209 +/- 12	209 +/- 6											5.00919e-06	0.00244357	0.00148894	0.0198464	9.68143	5.89919
1376215_at	2008-03-11	39518	membrane-associated ring finger (C3HC4) 11	A6P320	28	0.451835	0.122406	0.126806	0.221664	0.46371	0.0056447	0.921776	-0.236401	0.67973	98 +/- 4	98 +/- 5	93 +/- 4	111 +/- 9											6.49267e-06	0.00461417	0.00231561	0.0171493	12.1876	6.11629
1375996_at	2008-09-01	39692	septin 1	Q5EB96	8	0.0323913	0.563542	0.74072	0.657068	-0.16977	-0.266809	-0.0727306	0.560029	0.754107	71 +/- 4	65 +/- 8	82 +/- 5	81 +/- 7											8.61683e-06	0.00467142	0.00285254	0.0170699	9.25409	5.65088
1388389_at	2008-09-02	39693	septin 2	Q91Y81	29	0.900691	0.434011	0.56584	0.0365602	-0.230608	-0.0618444	-0.399371	0.205324	-0.132203	2492 +/- 30	2482 +/- 32	2526 +/- 68	2460 +/- 61											1.11779e-05	0.00476334	0.00299711	0.0177148	7.54894	4.74982
1370116_at	2008-09-03	39694	septin 3	Q9WU34	29	0.103825	0.792062	0.940971	-0.489586	-0.0772815	-0.098974	-0.0555889	-0.511279	-0.467894	975 +/- 40	962 +/- 33	909 +/- 42	901 +/- 30											1.21609e-05	0.00536375	0.00330285	0.0160605	7.08372	4.36197
1389448_at	2008-09-04	39695	septin 4	A0JN02	29	0.00341998	0.89202	0.549259	0.937865	0.0397726	0.215843	-0.136298	1.11394	0.761795	2738 +/- 86	2818 +/- 97	3153 +/- 109	3102 +/- 147											1.74937e-05	0.0062814	0.0038724	0.0198029	7.11055	4.38356
1398405_at	2008-09-06	39697	septin 6	---	29	0.905715	0.534393	0.579978	-0.0347012	0.182719	0.0200997	0.345339	-0.197321	0.127918	785 +/- 16	787 +/- 23	769 +/- 23	798 +/- 34											1.83017e-05	0.00673082	0.00406788	0.0181278	6.66688	4.02923
1374513_at	2008-09-07	39698	septin 7	A2VCW8	29	0.677252	0.958221	0.95883	0.122138	-0.015346	-0.000223954	-0.0304681	0.13726	0.107016	9287 +/- 205	9287 +/- 187	9373 +/- 160	9354 +/- 142											2.27986e-05	0.00714834	0.00431058	0.0200729	6.29372	3.79522
1367698_a_at	2008-09-09	39700	septin 9	Q9QZR6	29	0.285449	0.870283	0.443279	0.316562	-0.0478483	-0.273778	0.178082	0.0906322	0.542493	1238 +/- 28	1209 +/- 20	1248 +/- 39	1267 +/- 37											2.28716e-05	0.00717192	0.00463511	0.0181235	5.68303	3.67286
1372949_at	2008-09-11	39702	septin 11	---	29	0.388048	0.839261	0.653917	0.254776	-0.0594426	-0.191041	0.0721557	0.123177	0.386374	1241 +/- 24	1226 +/- 22	1251 +/- 21	1257 +/- 28											2.48561e-05	0.00780229	0.00503421	0.0179054	5.62048	3.62646
1390249_at	2008-09-14	39705	septin 14	Q5FVK1	29	0.341649	0.466547	0.48588	0.281133	0.214441	0.00929139	0.41959	0.0759835	0.486282	145 +/- 8	145 +/- 5	147 +/- 13	160 +/- 9											2.83332e-05	0.00860008	0.00584159	0.0187094	5.67892	3.85739
1398752_at	2008-09-15	39706	selenoprotein	Q923V8	29	0.652372	0.966564	0.672924	-0.13223	0.0122792	0.136161	-0.111603	-0.0083474	-0.256112	3936 +/- 69	3968 +/- 57	3934 +/- 55	3908 +/- 89											4.57782e-05	0.00900173	0.00618295	0.0279035	5.4869	3.76875
1368624_at	A	A	agouti	Q99JA2	17	0.984903	0.299323	0.479354	0.00554292	-0.30739	-0.515651	-0.0991283	-0.202719	0.213804	22 +/- 3	17 +/- 2	20 +/- 2	19 +/- 2											4.71892e-05	0.00904283	0.00670533	0.0267091	5.11824	3.79522
1383257_at	A2bp1	A2bp1	ataxin 2 binding protein 1	---	29	0.426677	0.503012	0.247421	0.234353	-0.197092	0.146384	-0.540568	0.577829	-0.109123	5717 +/- 159	5804 +/- 123	6060 +/- 185	5739 +/- 230											4.77264e-05	0.00942205	0.00711082	0.0252123	4.97736	3.75641
1367794_at	A2m	A2m	alpha-2-macroglobulin	P06238	29	0.0946708	0.917081	0.55727	0.5038	0.0305007	0.203027	-0.142025	0.676326	0.331274	485 +/- 15	502 +/- 29	542 +/- 20	530 +/- 33											4.89414e-05	0.00950225	0.00765638	0.0242382	4.70599	3.79182
1370561_at	A3galt2	A3galt2	alpha 1,3-galactosyltransferase 2 (isoglobotriaosylceramide synthase)	A0A4Z3	20	0.632859	0.16751	0.183979	-0.140261	-0.412277	-0.808557	-0.0159975	-0.53654	0.256019	46 +/- 5	36 +/- 3	39 +/- 2	39 +/- 4											5.0186e-05	0.00983114	0.00804008	0.0233926	4.58247	3.74762
1376037_at	Aaas	Aaas	achalasia, adrenocortical insufficiency, alacrimia	---	29	0.010276	0.438083	0.309885	-0.805032	0.228545	0.529152	-0.0720622	-0.504425	-1.10564	235 +/- 4	246 +/- 4	224 +/- 5	222 +/- 10											5.13808e-05	0.0108359	0.00846173	0.022619	4.77021	3.72504
1368126_at	Aacs	Aacs	acetoacetyl-CoA synthetase	Q9JMI1	29	0.328594	0.931887	0.777336	-0.288979	-0.025039	-0.107945	0.057867	-0.371885	-0.206073	290 +/- 8	286 +/- 12	276 +/- 13	279 +/- 7											6.15884e-05	0.0112918	0.0092643	0.0256856	4.70926	3.8637
1387223_at	Aadat	Aadat	aminoadipate aminotransferase	Q64602	29	0.000314684	0.245187	0.234971	1.2112	-0.34515	0.00779979	-0.698099	1.56415	0.858249	254 +/- 7	254 +/- 15	331 +/- 13	297 +/- 22											6.33374e-05	0.0113437	0.0101386	0.0250943	4.49437	4.01691
1376459_at	Aak1	Aak1	AP2 associated kinase 1	---	29	0.197983	0.376589	0.941278	-0.38354	0.261082	0.239502	0.282662	-0.40512	-0.36196	5053 +/- 70	5103 +/- 33	4968 +/- 50	5027 +/- 86											6.75216e-05	0.0121747	0.0112256	0.0254781	4.59392	4.23579
1370459_at	Aard	Aard	alanine and arginine rich domain containing protein	Q91ZF7	29	0.0165879	0.739114	0.822308	-0.744785	0.0976642	0.0318447	0.163484	-0.810604	-0.678965	145 +/- 6	146 +/- 8	122 +/- 4	127 +/- 13											6.77518e-05	0.0123871	0.0123478	0.024403	4.46161	4.44745
1388394_at	Aars	Aars	alanyl-tRNA synthetase	Q4G057	29	0.768576	0.948903	0.251613	0.0862675	0.0187729	-0.321594	0.35914	-0.254099	0.426634	3174 +/- 102	3067 +/- 73	3089 +/- 99	3209 +/- 110											7.48997e-05	0.0127568	0.0127239	0.0258046	4.39499	4.38365
1373135_at	Aarsd1	Aarsd1	alanyl-tRNA synthetase domain containing 1	Q5XI97	29	0.733523	0.0153058	0.771691	0.0998442	-0.755035	-0.840106	-0.669963	0.0147731	0.184915	984 +/- 26	912 +/- 23	985 +/- 25	928 +/- 24											8.74887e-05	0.01284	0.0138043	0.0288858	4.23934	4.55772
1374981_at	Aasdh	Aasdh	aminoadipate-semialdehyde dehydrogenase	---	29	0.803729	0.545928	0.707617	-0.0728461	-0.177552	-0.0675278	-0.287575	0.0371777	-0.18287	329 +/- 7	326 +/- 8	330 +/- 14	320 +/- 11											9.84478e-05	0.0128638	0.0147121	0.031204	4.07732	4.66313
1368330_at	Aatf	Aatf	apoptosis antagonizing transcription factor	Q9QYW0	29	0.167769	0.996197	0.832536	0.412016	-0.00139641	0.0605722	-0.063365	0.473984	0.350047	247 +/- 6	248 +/- 7	258 +/- 8	257 +/- 7											0.000103967	0.0132556	0.0148488	0.031686	4.0399	4.52545
1385333_at	Aatk	Aatk	apoptosis-associated tyrosine kinase	---	29	0.0216627	0.896053	0.988453	0.710352	0.0382779	0.0340384	0.0425175	0.706113	0.714592	1351 +/- 60	1358 +/- 61	1494 +/- 52	1502 +/- 54											0.000106641	0.0133278	0.0148773	0.031297	3.91147	4.36623
1369799_at	Abat	Abat	4-aminobutyrate aminotransferase	P50554	29	0.172507	0.781207	0.395579	-0.407297	0.0814246	-0.169271	0.33212	-0.657992	-0.156601	329 +/- 7	324 +/- 9	310 +/- 9	320 +/- 8											0.000107274	0.0134357	0.0156229	0.0303585	3.8023	4.42127
1385315_at	Abba-1	Abba-1	actin-bundling protein with BAIAP2 homology	---	29	0.0385133	0.153759	0.23876	0.633547	-0.426625	-0.776652	-0.076597	0.28352	0.983575	197 +/- 5	184 +/- 5	202 +/- 5	200 +/- 4											0.000110845	0.0137706	0.0168464	0.0302874	3.7627	4.60314
1384381_at	Abca1	Abca1	ATP-binding cassette, sub-family A (ABC1), member 1	Q7TP10	29	0.541847	0.920198	0.408651	0.179373	-0.0293503	-0.273081	0.21438	-0.0643573	0.423103	115 +/- 7	109 +/- 4	113 +/- 6	118 +/- 7											0.000119087	0.01453	0.0180555	0.0314549	3.83786	4.76906
1368081_at	Abca2	Abca2	ATP-binding cassette, sub-family A (ABC1), member 2	Q9ESR9	29	0.0269597	0.862462	0.63795	0.681603	-0.0507634	0.0873915	-0.188918	0.819758	0.543449	1127 +/- 39	1140 +/- 44	1244 +/- 42	1217 +/- 37											0.000169352	0.0150155	0.0180902	0.0432885	3.83815	4.6241
1390563_at	Abca3	Abca3	ATP-binding cassette, sub-family A (ABC1), member 3	Q5M866	29	0.0410721	0.245	0.248956	-0.624707	0.345291	0.687624	0.00295707	-0.282373	-0.96704	793 +/- 10	830 +/- 17	778 +/- 17	778 +/- 18											0.000171861	0.0152719	0.0197473	0.0425571	3.78171	4.88992
1383229_at	Abca7	Abca7	ATP-binding cassette, sub-family A (ABC1), member 7	Q7TNJ2	29	0.642935	0.0127568	0.781821	-0.1361	-0.778047	-0.859237	-0.696857	-0.21729	-0.0549101	371 +/- 14	330 +/- 12	361 +/- 12	327 +/- 18											0.000172633	0.0153058	0.0198189	0.0414528	3.67525	4.75894
1390781_at	Abcb10	Abcb10	ATP-binding cassette, sub-family B (MDR/TAP), member 10	Q5FVL8	29	0.786212	0.17477	0.505367	0.0795122	-0.405078	-0.601074	-0.209082	-0.116484	0.275508	648 +/- 8	619 +/- 13	642 +/- 15	632 +/- 19											0.000212713	0.015343	0.0210851	0.0495746	3.57582	4.91408
1370465_at	Abcb1a	Abcb1a	ATP-binding cassette, sub-family B (MDR/TAP), member 1A	Q6PSM0	29	0.653896	0.92785	0.185981	-0.131607	-0.0265272	-0.42094	0.367885	-0.526019	0.262806	421 +/- 39	379 +/- 24	369 +/- 16	405 +/- 25											0.000221187	0.0154775	0.0219027	0.0500767	3.50411	4.95878
1369161_at	Abcb4	Abcb4	ATP-binding cassette, sub-family B (MDR/TAP), member 4	Q08201	29	0.72017	0.498939	0.694738	0.105074	-0.198993	-0.0838569	-0.31413	0.220211	-0.0100619	179 +/- 6	176 +/- 11	187 +/- 12	175 +/- 15											0.000222511	0.015839	0.0219304	0.0489771	3.48634	4.82712
1368159_at	Abcb6	Abcb6	ATP-binding cassette, sub-family B (MDR/TAP), member 6	O70595	29	0.0109297	0.364483	0.332714	-0.797372	0.267883	-0.018597	0.554364	-1.08385	-0.510892	349 +/- 13	348 +/- 12	301 +/- 8	325 +/- 17											0.00023193	0.0158728	0.0219486	0.0496707	3.39936	4.70056
1378041_at	Abcb8	Abcb8	ATP-binding cassette, sub-family B (MDR/TAP), member 8	Q0QVT4	29	0.359328	0.746082	0.10508	0.270825	0.0949553	-0.392765	0.582676	-0.216896	0.758546	362 +/- 13	342 +/- 16	351 +/- 12	380 +/- 16											0.000251482	0.0161576	0.0220928	0.0524406	3.36929	4.60692
1368484_at	Abcb9	Abcb9	ATP-binding cassette, sub-family B (MDR/TAP), member 9	Q764Q5	29	0.530296	0.750078	0.670543	0.184569	-0.0934057	0.0314379	-0.218249	0.309413	0.0597254	209 +/- 8	210 +/- 14	222 +/- 12	213 +/- 13											0.000255385	0.0163043	0.0232676	0.051889	3.3127	4.72749
1371005_at	Abcc1	Abcc1	ATP-binding cassette, sub-family C (CFTR/MRP), member 1	Q810G8	29	0.0693548	0.337081	0.899964	0.550339	-0.283855	-0.320684	-0.247025	0.51351	0.587169	402 +/- 19	381 +/- 14	435 +/- 24	419 +/- 15											0.000263537	0.0163207	0.0236922	0.0522068	3.23312	4.69342
1368497_at	Abcc2	Abcc2	ATP-binding cassette, sub-family C (CFTR/MRP), member 2	Q63120	29	0.616064	0.201245	0.869313	0.147263	0.380673	0.428883	0.332464	0.195473	0.0990536	64 +/- 3	69 +/- 3	66 +/- 4	70 +/- 4											0.000270276	0.0163633	0.0243261	0.0522357	3.16251	4.70147
1379402_at	Abcc4	Abcc4	ATP-binding cassette, sub-family C (CFTR/MRP), member 4	Q59DL1	29	0.581971	0.590014	0.616297	0.161759	-0.158303	-0.305469	-0.0111381	0.0145941	0.308925	194 +/- 9	185 +/- 10	194 +/- 6	194 +/- 7											0.000314684	0.0163709	0.0243542	0.0593704	3.08864	4.59483
1387030_at	Abcc5	Abcc5	ATP-binding cassette, sub-family C (CFTR/MRP), member 5	A1A5M8	29	0.528934	0.756937	0.651411	0.185186	0.0907526	0.223375	-0.0418701	0.317809	0.0525632	644 +/- 25	665 +/- 17	674 +/- 31	670 +/- 36											0.000317232	0.0164242	0.0245939	0.0584591	3.02664	4.53215
1368452_at	Abcc6	Abcc6	ATP-binding cassette, sub-family C (CFTR/MRP), member 6	O88269	8	0.545488	0.718778	0.658766	-0.177748	-0.105622	-0.235242	0.0239993	-0.307369	-0.0481269	55 +/- 7	51 +/- 2	50 +/- 4	50 +/- 6											0.000341299	0.0165528	0.0247345	0.0614648	2.981	4.45445
1369632_a_at	Abcc8	Abcc8	ATP-binding cassette, sub-family C (CFTR/MRP), member 8	Q09429	29	0.554062	0.302176	0.322958	-0.173942	0.305542	0.597974	0.0131093	0.11849	-0.466374	307 +/- 9	327 +/- 11	311 +/- 11	311 +/- 9											0.000350937	0.0165546	0.0249328	0.0617961	2.91509	4.39039
1398265_at	Abcc9	Abcc9	ATP-binding cassette, sub-family C (CFTR/MRP), member 9	Q63563	10	0.946681	0.892351	0.436499	-0.0195908	-0.0396499	-0.268996	0.189696	-0.248937	0.209755	40 +/- 3	37 +/- 3	37 +/- 5	39 +/- 5											0.000355265	0.016565	0.0253276	0.0611982	2.8535	4.36296
1368561_at	Abcd2	Abcd2	ATP-binding cassette, sub-family D (ALD), member 2	Q9QY44	29	0.54406	0.488753	0.0452078	0.178384	0.203787	0.815198	-0.407625	0.789796	-0.433027	466 +/- 7	497 +/- 11	496 +/- 14	481 +/- 12											0.000379342	0.0166892	0.0262715	0.0639554	2.81374	4.42925
1368057_at	Abcd3	Abcd3	ATP-binding cassette, sub-family D (ALD), member 3	P16970	29	0.142499	0.659095	0.530758	0.439165	-0.129487	-0.313847	0.0548736	0.254805	0.623525	628 +/- 24	595 +/- 18	655 +/- 32	661 +/- 50											0.000403466	0.0173061	0.026277	0.0666055	2.85696	4.33789
1392570_at	Abcd4	Abcd4	ATP-binding cassette, sub-family D (ALD), member 4	Q5FWT4	28	0.275732	0.55904	0.35312	0.323178	-0.171746	0.102658	-0.446151	0.597583	0.0487735	219 +/- 9	223 +/- 10	239 +/- 10	224 +/- 9											0.000404813	0.0175598	0.0267735	0.0654641	2.83967	4.32966
1388810_at	Abce1	Abce1	ATP-binding cassette, sub-family E (OABP), member 1	---	29	0.0736656	0.942107	0.629581	-0.541475	0.0212742	-0.120347	0.162895	-0.683096	-0.399854	1470 +/- 22	1459 +/- 23	1405 +/- 38	1420 +/- 26											0.000419785	0.0178067	0.0277284	0.0665276	2.82201	4.39439
1398876_at	Abcf1	Abcf1	ATP-binding cassette, sub-family F (GCN20), member 1	A4FTZ8	29	0.461107	0.971975	0.754228	0.217096	0.0102916	-0.0815079	0.102091	0.125297	0.308895	1121 +/- 29	1114 +/- 24	1132 +/- 28	1141 +/- 14											0.000420803	0.0183093	0.0282464	0.0653812	2.84477	4.38872
1371456_at	Abcf3	Abcf3	ATP-binding cassette, sub-family F (GCN20), member 3	Q66H39	29	0.649139	0.889977	0.809959	-0.133553	-0.0405299	0.0299554	-0.111015	-0.0630678	-0.204038	859 +/- 11	861 +/- 12	856 +/- 20	850 +/- 17											0.000428695	0.0183122	0.029224	0.0653265	2.7905	4.45329
1368103_at	Abcg1	Abcg1	ATP-binding cassette, sub-family G (WHITE), member 1	Q9EPG9	29	0.137221	0.929557	0.33473	0.445323	0.0258978	0.311163	-0.259368	0.730589	0.160058	1616 +/- 22	1653 +/- 30	1702 +/- 46	1672 +/- 38											0.000445143	0.0189747	0.0294974	0.0665531	2.83689	4.41015
1380577_at	Abcg2	Abcg2	ATP-binding cassette, sub-family G (WHITE), member 2	Q80W57	29	0.974363	0.731952	0.847226	-0.00941396	0.100458	0.156915	0.0440007	0.0470433	-0.0658712	507 +/- 25	521 +/- 26	511 +/- 18	515 +/- 28											0.000457838	0.019249	0.0299391	0.0671834	2.82461	4.39329
1393217_at	Abcg3l1	Abcg3l1	ATP-binding cassette, sub-family G (WHITE), member 3-like 1	Q4KM08	29	0.769394	0.288458	0.609776	0.0859534	-0.314546	-0.464454	-0.164639	-0.0639538	0.235861	94 +/- 10	84 +/- 5	93 +/- 3	89 +/- 3											0.000468289	0.0193478	0.0299485	0.0674677	2.78749	4.31477
1376172_at	Abcg4	Abcg4	ATP-binding cassette, sub-family G (WHITE), member 4	---	29	0.673542	0.01453	0.313885	0.123633	0.761633	0.463552	1.05971	-0.174448	0.421714	599 +/- 9	624 +/- 16	589 +/- 13	648 +/- 26											0.000513347	0.0194236	0.0308288	0.0726387	2.74844	4.36227
1374475_at	Abhd1	Abhd1	abhydrolase domain containing 1	Q5RK23	29	0.132153	0.720504	0.35183	-0.451421	-0.104943	-0.380097	0.17021	-0.726574	-0.176267	475 +/- 9	454 +/- 22	434 +/- 17	444 +/- 13											0.000522427	0.0194783	0.0311699	0.0726265	2.70783	4.33317
1377022_at	Abhd10	Abhd10	abhydrolase domain containing 10	Q5I0K5	29	0.373643	0.536451	0.832205	-0.262724	0.181793	0.1197	0.243886	-0.324817	-0.200631	345 +/- 11	350 +/- 15	330 +/- 14	341 +/- 9											0.000539143	0.0196519	0.0311773	0.0736581	2.68485	4.25946
1399083_at	Abhd11	Abhd11	abhydrolase domain containing 11	---	29	0.506987	0.0636982	0.605815	-0.195244	0.56273	0.411151	0.71431	-0.346824	-0.0436648	238 +/- 9	253 +/- 11	226 +/- 11	251 +/- 10											0.000543297	0.019783	0.0311973	0.0729675	2.65696	4.18995
1389594_at	Abhd12	Abhd12	abhydrolase domain containing 12	Q6AYT7	29	0.547157	0.125649	0.574182	-0.177004	0.459534	0.294405	0.624663	-0.342134	-0.011875	1183 +/- 22	1207 +/- 22	1156 +/- 25	1206 +/- 22											0.000545882	0.0203255	0.0312718	0.0720929	2.68432	4.12996
1390448_at	Abhd13	Abhd13	abhydrolase domain containing 13	---	29	0.139403	0.765974	0.714284	-0.442754	0.0872684	0.19466	-0.0201227	-0.335362	-0.550145	393 +/- 19	406 +/- 29	369 +/- 10	368 +/- 11											0.000565003	0.0208222	0.0316331	0.0733949	2.70484	4.10919
1372976_at	Abhd14a	Abhd14a	abhydrolase domain containing 14A	Q5I0C4	29	0.748537	0.923867	0.649181	0.0940031	-0.0279962	-0.161532	0.10554	-0.0395327	0.227539	246 +/- 4	242 +/- 9	245 +/- 9	247 +/- 7											0.000584071	0.0208291	0.0318765	0.0746481	2.6621	4.07402
1388988_at	Abhd14b	Abhd14b	abhydrolase domain containing 14b	Q6DGG1	29	0.604185	0.28155	0.602787	0.152269	-0.319197	-0.472059	-0.166336	-0.000591958	0.30513	536 +/- 31	503 +/- 11	536 +/- 15	524 +/- 13											0.000585664	0.0209298	0.0319339	0.0736635	2.63251	4.01658
1379854_at	Abhd5	Abhd5	abhydrolase domain containing 5	A0JPK5	29	0.158992	0.909269	0.481022	-0.421048	0.0333872	0.240851	-0.174076	-0.213584	-0.628511	59 +/- 5	63 +/- 4	55 +/- 4	53 +/- 3											0.000588857	0.0210808	0.0319692	0.0729079	2.61007	3.95819
1390155_at	Abhd6	Abhd6	abhydrolase domain containing 6	Q5XI64	29	0.922746	0.575469	0.457509	-0.0284099	-0.164571	-0.383433	0.0542918	-0.247272	0.190453	946 +/- 18	924 +/- 11	932 +/- 9	935 +/- 27											0.000591487	0.0211982	0.0321772	0.0721068	2.58422	3.92264
1372360_at	Abi1	Abi1	abl-interactor 1	A2VD09	29	0.564238	0.669298	0.217596	-0.169465	-0.125347	0.241476	-0.49217	0.197359	-0.536288	3419 +/- 79	3486 +/- 75	3474 +/- 60	3337 +/- 107											0.000606926	0.0214884	0.0326618	0.0728679	2.57991	3.9214
1387909_at	Abi2	Abi2	abl-interactor 2	O35823	29	0.0286028	0.153973	0.522623	-0.673738	0.426394	0.614448	0.23834	-0.485684	-0.861792	5908 +/- 72	6093 +/- 83	5762 +/- 112	5834 +/- 73											0.000615416	0.0215958	0.0332873	0.0727844	2.55411	3.93685
1383917_at	Abi3	Abi3	ABI gene family, member 3	Q6AYC6	9	0.0567863	0.756753	0.774156	0.579253	-0.0908234	-0.174948	-0.00669847	0.495128	0.663378	113 +/- 6	108 +/- 10	126 +/- 7	126 +/- 5											0.000620879	0.0216593	0.0335473	0.0723507	2.52395	3.90924
1371713_at	Abl1	Abl1	c-abl oncogene 1, receptor tyrosine kinase	Q2PYT3	29	0.782762	0.913512	0.73936	0.08083	-0.0318189	-0.129387	0.0657492	-0.0167382	0.178398	302 +/- 4	298 +/- 10	301 +/- 8	303 +/- 10											0.000649572	0.0219151	0.0340081	0.0745972	2.51674	3.90551
1390255_at	Ablim3	Ablim3	actin binding LIM protein family, member 3	---	29	0.869733	0.972269	0.777312	-0.0480534	-0.0101833	-0.0930988	0.0727322	-0.130969	0.0348621	458 +/- 10	454 +/- 14	452 +/- 14	456 +/- 16											0.000661987	0.022182	0.035191	0.074937	2.511	3.98362
1393031_at	Abo	Abo	ABO blood group (transferase A, alpha 1-3-N-acetylgalactosaminyltransferase; transferase B, alpha 1-3-galactosyltransferase)	Q8CFC4	29	0.0374638	0.795245	0.823639	0.637328	0.0760695	0.141387	0.0107515	0.702646	0.57201	145 +/- 9	149 +/- 9	166 +/- 8	166 +/- 9											0.000680938	0.0225732	0.0353824	0.0759965	2.5193	3.94887
1388601_at	Abt1	Abt1	activator of basal transcription 1	Q4KLM5	29	0.0962267	0.398229	0.958949	0.501304	0.249272	0.26435	0.234193	0.516383	0.486226	615 +/- 9	628 +/- 12	641 +/- 8	652 +/- 27											0.000702179	0.0227794	0.0358245	0.0772787	2.507	3.94269
1389493_at	Abtb1	Abtb1	ankyrin repeat and BTB (POZ) domain containing 1	Q5XIU1	29	0.297348	0.592882	0.902874	-0.308677	0.157077	0.192829	0.121324	-0.272925	-0.344429	363 +/- 14	371 +/- 10	352 +/- 13	357 +/- 5											0.000716484	0.0229578	0.0359832	0.0777729	2.49202	3.9059
1387783_a_at	Acaa1	Acaa1	acetyl-Coenzyme A acyltransferase 1	P07871	29	0.0624911	0.702035	0.426636	0.565498	-0.112236	0.122138	-0.346609	0.799872	0.331124	464 +/- 11	469 +/- 12	494 +/- 6	481 +/- 13											0.000718849	0.0231207	0.0363045	0.0769751	2.47579	3.88753
1386880_at	Acaa2	Acaa2	acetyl-Coenzyme A acyltransferase 2 (mitochondrial 3-oxoacyl-Coenzyme A thiolase)	P13437	29	0.591989	0.240235	0.164692	0.157458	-0.348899	-0.764038	0.0662395	-0.257681	0.572597	689 +/- 25	644 +/- 12	673 +/- 6	677 +/- 18											0.000720585	0.0236133	0.0363509	0.0761323	2.49483	3.84059
1370893_at	Acaca	Acaca	acetyl-coenzyme A carboxylase alpha	---	29	0.499812	0.807834	0.186251	0.198585	-0.0712902	0.322872	-0.465452	0.592747	-0.195577	1260 +/- 22	1287 +/- 18	1309 +/- 28	1271 +/- 29											0.000738923	0.0240587	0.0364949	0.0770424	2.50844	3.80507
1373389_at	Acad9	Acad9	acyl-Coenzyme A dehydrogenase family, member 9	Q7TSP3	29	0.924332	0.0322317	0.478396	0.0278249	0.657734	0.449014	0.866454	-0.180895	0.236545	951 +/- 15	991 +/- 32	934 +/- 19	1012 +/- 36											0.000759885	0.0244159	0.0367593	0.0781991	2.51262	3.78287
1367735_at	Acadl	Acadl	acyl-Coenzyme A dehydrogenase, long-chain	P15650	29	0.0292713	0.922049	0.629098	0.670656	0.028667	-0.113154	0.170488	0.528835	0.812478	843 +/- 19	835 +/- 17	884 +/- 14	897 +/- 37											0.000784866	0.024684	0.0374249	0.0797344	2.50764	3.80199
1367702_at	Acadm	Acadm	acyl-Coenzyme A dehydrogenase, medium chain	P08503	29	0.689477	0.206993	0.800386	0.117236	-0.375709	-0.449825	-0.301594	0.0431204	0.191351	721 +/- 36	683 +/- 11	725 +/- 13	699 +/- 25											0.000814152	0.0250127	0.0374519	0.0816626	2.50887	3.75657
1367828_at	Acads	Acads	acyl-Coenzyme A dehydrogenase, short chain	P15651	29	0.342248	0.516384	0.388827	0.280777	0.190909	-0.0634416	0.445259	0.0264269	0.535128	274 +/- 10	270 +/- 11	275 +/- 16	297 +/- 21											0.000816036	0.0257122	0.03749	0.0808283	2.54679	3.71339
1369526_at	Acadsb	Acadsb	acyl-Coenzyme A dehydrogenase, short/branched chain	P70584	29	0.114628	0.805531	0.789892	-0.474112	0.0721627	-0.00594575	0.150271	-0.55222	-0.396004	335 +/- 14	334 +/- 12	308 +/- 18	315 +/- 9											0.000857529	0.0258153	0.0379274	0.0838897	2.52543	3.71033
1367897_at	Acadvl	Acadvl	acyl-Coenzyme A dehydrogenase, very long chain	P45953	29	0.623044	0.853025	0.59079	-0.144342	-0.0542871	0.103684	-0.212258	0.0136283	-0.302313	560 +/- 14	564 +/- 12	561 +/- 8	552 +/- 8											0.000869426	0.0261411	0.0385961	0.0840162	2.52613	3.7297
1367763_at	Acat1	Acat1	acetyl-coenzyme A acetyltransferase 1	P17764	29	0.182527	0.618805	0.393017	-0.397644	0.146114	0.398192	-0.105963	-0.145566	-0.649722	1871 +/- 58	1939 +/- 45	1846 +/- 24	1828 +/- 62											0.000892841	0.027204	0.0387298	0.0852394	2.59716	3.69753
1372462_at	Acat2	Acat2	acetyl-Coenzyme A acetyltransferase 2	Q5XI22	29	0.177804	0.723246	0.938598	0.40214	-0.103867	-0.0813002	-0.126433	0.424707	0.379574	957 +/- 43	945 +/- 28	1016 +/- 45	999 +/- 48											0.000909568	0.0275529	0.0389201	0.0858026	2.59916	3.67146
1372552_at	Acbd3	Acbd3	acyl-Coenzyme A binding domain containing 3	Q5XI18	29	0.881801	0.82463	0.848087	0.0435649	-0.0649443	-0.00880936	-0.121079	0.0996999	-0.01257	730 +/- 18	729 +/- 20	737 +/- 11	728 +/- 30											0.00095996	0.027579	0.0390682	0.0894908	2.57101	3.64208
1373253_at	Acbd4	Acbd4	acyl-Coenzyme A binding domain containing 4	Q6DGF9	29	0.272986	0.516478	0.933958	0.325078	-0.190866	-0.16659	-0.215142	0.349354	0.300802	983 +/- 24	972 +/- 12	1008 +/- 13	993 +/- 31											0.000965399	0.0276347	0.0397765	0.0889514	2.54625	3.66499
1374555_at	Acbd6	Acbd6	acyl-Coenzyme A binding domain containing 6	Q5RJK8	29	0.497307	0.555469	0.832243	-0.199757	0.17332	0.235399	0.111242	-0.137679	-0.261836	653 +/- 11	668 +/- 20	644 +/- 20	651 +/- 21											0.000965503	0.0277099	0.0398883	0.0879385	2.52383	3.63305
1368465_at	Accn1	Accn1	amiloride-sensitive cation channel 1, neuronal (degenerin)	Q62962	29	0.59	0.999	0.796	0.158409	-0.000262546	0.0909516	-0.0914766	0.249624	0.0671953	793 +/- 19	803 +/- 27	819 +/- 28	810 +/- 47											0.000975879	0.028167	0.0401483	0.0878735	2.53631	3.61517
1371045_at	Accn2	Accn2	amiloride-sensitive cation channel 2, neuronal	P55926	29	0.701817	0.405676	0.847528	0.112322	-0.245303	-0.301647	-0.188959	0.0559777	0.168666	323 +/- 14	309 +/- 16	325 +/- 8	317 +/- 8											0.000976699	0.0284777	0.040285	0.0869591	2.53548	3.58672
1370206_at	Accn4	Accn4	amiloride-sensitive cation channel 4, pituitary	Q9JHS6	9	0.64735	0.0297905	0.603541	0.134286	0.668306	0.515764	0.820848	-0.0182555	0.286828	108 +/- 4	117 +/- 4	108 +/- 5	122 +/- 7											0.0010218	0.0285046	0.0408439	0.0899642	2.50968	3.59608
1383440_at	Accs	Accs	1-aminocyclopropane-1-carboxylate synthase homolog (Arabidopsis)(non-functional)	Q5XI27	6	0.371304	0.853343	0.951103	0.264033	0.0541688	0.0362051	0.0721325	0.24607	0.281997	123 +/- 6	123 +/- 6	127 +/- 4	128 +/- 4											0.00108749	0.0286277	0.0408846	0.0946956	2.49281	3.56011
1372429_at	Acd	Acd	adrenocortical dysplasia	Q4FZR5	29	0.573885	0.134818	0.701773	0.165258	-0.448191	-0.56053	-0.335851	0.0529186	0.277598	639 +/- 11	615 +/- 10	642 +/- 18	627 +/- 10											0.00110227	0.0289114	0.0408922	0.0949389	2.49015	3.52206
1368784_at	Acf	Acf	apobec-1 complementation factor	Q923K9	8	0.683079	0.709137	0.472307	0.119797	-0.109423	-0.321072	0.102227	-0.0918527	0.331446	49 +/- 4	42 +/- 5	47 +/- 7	49 +/- 8											0.00110371	0.0289254	0.0411798	0.094041	2.46456	3.5087
1398944_at	Acin1	Acin1	apoptotic chromatin condensation inducer 1	Q5BJU9	29	0.618441	0.802102	0.604142	-0.146267	-0.0734635	0.0788239	-0.225751	0.00602086	-0.298554	669 +/- 16	676 +/- 22	669 +/- 38	648 +/- 32											0.0011109	0.0289937	0.041262	0.0936468	2.44411	3.4783
1367854_at	Acly	Acly	ATP citrate lyase	P16638	29	0.373293	0.531733	0.891394	0.26292	0.183919	0.223924	0.143915	0.302924	0.222915	3587 +/- 57	3634 +/- 32	3650 +/- 58	3679 +/- 94											0.00111165	0.029125	0.0422941	0.0927234	2.42933	3.52777
1372847_at	Acn9	Acn9	ACN9 homolog (S. cerevisiae)	Q6TUF2	29	0.150662	0.741643	0.851512	-0.429998	-0.0966803	-0.041827	-0.151534	-0.375145	-0.484851	746 +/- 10	744 +/- 14	728 +/- 21	720 +/- 7											0.00112153	0.0292703	0.0423297	0.0925726	2.41602	3.49396
1386916_at	Aco1	Aco1	aconitase 1	Q63270	29	0.010743	0.613202	0.13914	-0.799514	0.148465	0.591527	-0.294597	-0.356452	-1.24258	683 +/- 5	708 +/- 16	669 +/- 8	656 +/- 14											0.00115385	0.0293909	0.0430882	0.0942589	2.40096	3.51991
1367589_at	Aco2	Aco2	aconitase 2, mitochondrial	Q9ER34	29	0.629452	0.503096	0.600183	-0.141674	-0.197052	-0.0430861	-0.351019	0.012292	-0.29564	4916 +/- 98	4904 +/- 62	4920 +/- 87	4818 +/- 81											0.00118491	0.0296035	0.0431329	0.0958085	2.39366	3.4876
1398250_at	Acot1	Acot1	acyl-CoA thioesterase 1	O88267	29	0.785671	0.809266	0.0476761	-0.0797185	0.0707476	-0.533239	0.674734	-0.683705	0.524268	118 +/- 8	105 +/- 8	101 +/- 4	118 +/- 8											0.0012309	0.0297031	0.0433241	0.0985217	2.37745	3.46768
1391433_at	Acot2	Acot2	acyl-CoA thioesterase 2	O55171	29	0.842822	0.293244	0.509793	0.0581071	-0.311371	-0.505316	-0.117426	-0.135838	0.252052	278 +/- 9	260 +/- 10	273 +/- 14	269 +/- 8											0.00124932	0.0297905	0.0434575	0.098996	2.3606	3.44357
1377037_at	Acot4	Acot4	acyl-CoA thioesterase 4	---	28	0.673179	0.0818318	0.0311973	-0.123779	0.525849	-0.136273	1.18797	-0.785901	0.538342	109 +/- 6	107 +/- 4	95 +/- 4	117 +/- 6											0.00126275	0.0300353	0.0435011	0.0990698	2.35644	3.4129
1397484_at	Acot6	Acot6	acyl-CoA thioesterase 6	---	29	0.393718	0.75736	0.355781	-0.251699	-0.0905889	-0.363454	0.182276	-0.524564	0.0211662	433 +/- 17	405 +/- 19	392 +/- 27	406 +/- 28											0.00126537	0.030104	0.0435023	0.0983018	2.33867	3.37953
1370313_at	Acot7	Acot7	acyl-CoA thioesterase 7	Q5U2Q9	29	0.815126	0.879128	0.49786	0.0685309	-0.044558	0.15494	-0.244056	0.268029	-0.130967	3494 +/- 131	3558 +/- 82	3604 +/- 96	3504 +/- 163											0.00127039	0.0305167	0.0438406	0.0977337	2.34772	3.37274
1368206_at	Acot8	Acot8	acyl-CoA thioesterase 8	Q6AZ44	29	0.89661	0.537725	0.0311699	-0.0380716	0.181221	-0.481019	0.84346	-0.700311	0.624168	429 +/- 12	410 +/- 11	401 +/- 6	435 +/- 16											0.00129802	0.0305534	0.0439272	0.0988992	2.32794	3.34691
1367680_at	Acox1	Acox1	acyl-Coenzyme A oxidase 1, palmitoyl	P07872	29	0.9738	0.0314133	0.327616	-0.00962123	-0.661195	-0.371619	-0.950771	0.279955	-0.299197	1730 +/- 11	1709 +/- 9	1745 +/- 22	1693 +/- 23											0.00133783	0.0306708	0.0442447	0.100961	2.31462	3.339
1371137_at	Acox2	Acox2	acyl-Coenzyme A oxidase 2, branched chain	P97562	29	0.9995	0.0427782	0.352595	-0.000183425	-0.619083	-0.344373	-0.893792	0.274526	-0.274893	62 +/- 1	58 +/- 4	65 +/- 3	55 +/- 4											0.00135199	0.0311523	0.044297	0.101067	2.32878	3.31141
1369734_at	Acox3	Acox3	acyl-Coenzyme A oxidase 3, pristanoyl	Q63448	29	0.838151	0.916812	0.938425	0.0598592	0.0306002	0.0532303	0.00797003	0.0824894	0.0372291	95 +/- 5	96 +/- 4	96 +/- 7	97 +/- 4											0.00143444	0.0313235	0.0444358	0.106229	2.31969	3.29074
1398938_at	Acp1	Acp1	acid phosphatase 1, soluble	B0BNC1	29	0.0364668	0.904201	0.574437	-0.641008	0.0352613	-0.129757	0.20028	-0.806027	-0.475989	1934 +/- 25	1918 +/- 32	1838 +/- 32	1862 +/- 50											0.00143649	0.0314133	0.0452078	0.105396	2.3048	3.31691
1367906_at	Acp2	Acp2	acid phosphatase 2, lysosomal	P20611	29	0.477677	0.920477	0.697748	-0.209065	0.0292474	0.143185	-0.0846906	-0.0951271	-0.323003	941 +/- 21	950 +/- 17	935 +/- 15	929 +/- 21											0.00151521	0.0316582	0.0452862	0.110152	2.30147	3.29218
1367942_at	Acp5	Acp5	acid phosphatase 5, tartrate resistant	P29288	19	0.291715	0.215028	0.197955	0.312381	0.368944	-0.0146204	0.752509	-0.0711833	0.695946	70 +/- 3	70 +/- 3	69 +/- 7	81 +/- 5											0.00153346	0.0322279	0.0455671	0.110465	2.32158	3.28249
1373732_at	Acp6	Acp6	acid phosphatase 6, lysophosphatidic	Q4FZU0	29	0.63914	0.122188	0.85736	-0.137664	-0.463995	-0.516662	-0.411327	-0.190331	-0.084996	356 +/- 11	342 +/- 5	351 +/- 8	339 +/- 5											0.00155788	0.0322317	0.0459266	0.111213	2.30093	3.27858
1389229_at	Acpl2	Acpl2	acid phosphatase-like 2	Q66H78	29	0.71993	0.543718	0.36394	0.105168	0.178537	0.446729	-0.0896548	0.373361	-0.163024	725 +/- 20	760 +/- 12	755 +/- 25	748 +/- 34											0.00157696	0.0325636	0.0463556	0.11157	2.30388	3.27966
1398552_a_at	Acrbp	Acrbp	proacrosin binding protein	Q6AY33	14	0.0832875	0.596471	0.150541	-0.523205	-0.155545	-0.585676	0.274585	-0.953336	-0.0930751	98 +/- 4	86 +/- 7	79 +/- 6	84 +/- 4											0.00158053	0.0326493	0.0466603	0.110833	2.28949	3.272
1367923_at	Acsbg1	Acsbg1	acyl-CoA synthetase bubblegum family member 1	Q924N5	29	0.853455	0.34475	0.71859	0.0541269	-0.279299	-0.173603	-0.384995	0.159823	-0.0515688	1970 +/- 48	1939 +/- 61	1998 +/- 27	1929 +/- 62											0.00168274	0.0327461	0.0467471	0.116965	2.27614	3.24933
1392952_at	Acsf2	Acsf2	acyl-CoA synthetase family member 2	Q499N5	29	0.43046	0.898957	0.595521	0.232416	0.0372023	-0.118748	0.193153	0.0764655	0.388366	587 +/- 30	577 +/- 21	594 +/- 19	611 +/- 30											0.00169173	0.032785	0.047	0.116567	2.25903	3.2385
1388969_at	Acsf3	Acsf3	acyl-CoA synthetase family member 3	---	24	0.0701498	0.162782	0.559396	0.548669	-0.417101	-0.245511	-0.58869	0.720259	0.37708	360 +/- 12	347 +/- 8	397 +/- 13	367 +/- 26											0.0017093	0.0328782	0.0474791	0.116763	2.24592	3.24331
1370939_at	Acsl1	Acsl1	acyl-CoA synthetase long-chain family member 1	P18163	29	0.57616	0.732268	0.796753	0.164271	0.100334	0.0248382	0.17583	0.0887752	0.239767	1200 +/- 31	1203 +/- 35	1211 +/- 39	1234 +/- 47											0.00177499	0.0332699	0.0476761	0.120214	2.25325	3.22894
1368177_at	Acsl3	Acsl3	acyl-CoA synthetase long-chain family member 3	Q63151	29	0.013322	0.525089	0.439031	0.772595	0.186931	0.414998	-0.0411353	1.00066	0.544529	2927 +/- 48	3013 +/- 46	3134 +/- 50	3126 +/- 98											0.00182237	0.033276	0.0482763	0.122377	2.23457	3.24188
1387101_at	Acsl4	Acsl4	acyl-CoA synthetase long-chain family member 4	O35547	29	0.934577	0.902065	0.718855	0.0240477	0.0360518	-0.0695395	0.141643	-0.0815436	0.129639	3373 +/- 73	3356 +/- 70	3354 +/- 72	3387 +/- 32											0.00183277	0.0334584	0.048335	0.122041	2.22793	3.21854
1386926_at	Acsl5	Acsl5	acyl-CoA synthetase long-chain family member 5	O88813	29	0.782928	0.194824	0.577971	-0.0807664	0.386351	0.549838	0.222864	0.0827204	-0.244253	1231 +/- 18	1275 +/- 22	1238 +/- 26	1255 +/- 26											0.00183607	0.0335176	0.0486998	0.121242	2.21328	3.21581
1368182_at	Acsl6	Acsl6	acyl-CoA synthetase long-chain family member 6	P33124	29	0.898639	0.686724	0.507518	0.03732	0.118336	-0.0766617	0.313335	-0.157678	0.232318	1243 +/- 58	1225 +/- 81	1205 +/- 75	1282 +/- 63											0.0019309	0.0335641	0.049033	0.12645	2.19803	3.21105
1370436_at	Acsm2a	Acsm2a	acyl-CoA synthetase medium-chain family member 2A	O70490	6	0.577982	0.905127	0.730374	0.163482	-0.0349188	-0.135993	0.0661557	0.0624076	0.264557	23 +/- 4	21 +/- 3	23 +/- 3	24 +/- 3											0.00193788	0.0336091	0.0491423	0.125867	2.18294	3.19183
1369928_at	Acta1	Acta1	actin, alpha 1, skeletal muscle	P68136	29	0.729403	0.660873	0.782108	0.101454	0.128763	0.0476835	0.209843	0.0203747	0.182534	544 +/- 11	548 +/- 30	545 +/- 23	563 +/- 30											0.00199849	0.0342612	0.0492231	0.128748	2.2072	3.17109
1370857_at	Acta2	Acta2	smooth muscle alpha-actin	B0BMT0	29	0.411896	0.356228	0.17468	-0.242023	-0.272607	-0.677774	0.132559	-0.64719	0.163143	241 +/- 36	188 +/- 12	190 +/- 10	201 +/- 15											0.00205534	0.0343781	0.0492356	0.131343	2.19687	3.14632
1398835_at	Actb	Actb	actin, beta	A1Z0K8	29	0.890496	0.795284	0.316146	-0.0403377	0.0760544	-0.220608	0.372717	-0.337	0.256325	12004 +/- 194	11830 +/- 146	11738 +/- 200	12032 +/- 382											0.00211419	0.034637	0.0492783	0.134022	2.19571	3.12385
1370856_at	Actc1	Actc1	actin, alpha, cardiac 1	P62738	27	0.0463569	0.982083	0.611913	0.607911	-0.00657872	0.142428	-0.155586	0.756918	0.458904	47 +/- 3	49 +/- 3	60 +/- 6	57 +/- 7											0.00214074	0.0346507	0.0506619	0.134629	2.17914	3.18607
1371327_a_at	Actg1	Actg1	actin, gamma, cytoplasmic 1	A1Z0K8	29	0.946853	0.976056	0.503378	0.0195275	-0.00879201	-0.205713	0.188129	-0.177394	0.216449	12262 +/- 342	12030 +/- 272	12062 +/- 392	12274 +/- 248											0.0022079	0.034712	0.0508338	0.137759	2.16581	3.17171
1386869_at	Actg2	Actg2	actin, gamma 2, smooth muscle, enteric	P63269	13	0.0722745	0.0642741	0.155569	-0.544285	-0.561426	-0.986104	-0.136747	-0.968964	-0.119606	30 +/- 6	16 +/- 1	17 +/- 3	15 +/- 3											0.00226605	0.0348302	0.0512134	0.140282	2.15621	3.17043
1373849_at	Actl6a	Actl6a	actin-like 6A	Q4KM87	29	0.904211	0.342416	0.30609	-0.0352574	0.280678	0.583703	-0.0223472	0.267768	-0.338283	380 +/- 8	408 +/- 14	393 +/- 13	392 +/- 20											0.00228227	0.0348498	0.0512272	0.140191	2.14069	3.1467
1389189_at	Actn1	Actn1	actinin, alpha 1	Q6GMN8	29	0.0382933	0.784838	0.993697	-0.634333	0.0800369	0.0777229	0.082351	-0.636647	-0.632019	1802 +/- 14	1809 +/- 19	1747 +/- 23	1754 +/- 44											0.00228316	0.0348786	0.051328	0.139168	2.12599	3.12864
1367962_at	Actn3	Actn3	actinin alpha 3	Q8K551	4	0.738584	0.40801	0.607647	-0.0978708	0.244069	0.394874	0.0932631	0.0529346	-0.248676	36 +/- 4	40 +/- 2	36 +/- 4	37 +/- 3											0.00234771	0.0357708	0.0520651	0.14201	2.16372	3.14934
1369942_at	Actn4	Actn4	actinin alpha 4	Q62744	29	0.661773	0.408423	0.389818	0.128398	0.243851	0.497663	-0.00996111	0.38221	-0.125414	1003 +/- 65	1086 +/- 17	1067 +/- 49	1065 +/- 49											0.00238926	0.0360058	0.0524612	0.143428	2.16144	3.14926
1373048_at	Actr10	Actr10	ARP10 actin-related protein 10 homolog (S. cerevisiae)	Q5M9F7	29	0.730989	0.921887	0.587769	0.100834	0.028727	0.187993	-0.130539	0.260099	-0.0584316	2093 +/- 40	2128 +/- 45	2141 +/- 72	2117 +/- 53											0.00243023	0.0366136	0.0529564	0.144791	2.1814	3.15509
1373792_at	Actr1b	Actr1b	ARP1 actin-related protein 1 homolog B (yeast)	---	29	0.923525	0.481222	0.318151	-0.0281225	0.207368	0.50278	-0.0880436	0.267289	-0.323534	1967 +/- 19	2018 +/- 12	1994 +/- 45	1985 +/- 36											0.00250356	0.0377254	0.0533611	0.148046	2.23086	3.15547
1398626_s_at	Actr2	Actr2	ARP2 actin-related protein 2 homolog (yeast)	Q5M7U6	29	0.488016	0.465026	0.815427	-0.204136	-0.215182	-0.283599	-0.146765	-0.272553	-0.135719	9643 +/- 245	9427 +/- 214	9435 +/- 183	9323 +/- 218											0.00254888	0.0377572	0.0535383	0.14961	2.21621	3.1425
1370890_at	Actr3	Actr3	ARP3 actin-related protein 3 homolog (yeast)	A9CM89	29	0.101015	0.678804	0.669078	-0.493833	0.121514	0.246949	-0.00392223	-0.368397	-0.619268	4127 +/- 117	4201 +/- 62	4016 +/- 58	4015 +/- 89											0.00259007	0.0382255	0.0538065	0.15091	2.2272	3.13502
1383704_at	Actr3b	Actr3b	ARP3 actin-related protein 3 homolog B (yeast)	---	29	0.045704	0.883417	0.460768	-0.60989	0.0429644	0.260226	-0.174298	-0.392628	-0.827152	1772 +/- 43	1810 +/- 45	1714 +/- 38	1689 +/- 39											0.00260464	0.0385248	0.0540843	0.150651	2.22825	3.1282
1398277_at	Acvr1	Acvr1	activin A receptor, type 1	P80201	29	0.834574	0.57415	0.326679	-0.0612028	-0.165143	0.125005	-0.455291	0.228945	-0.351351	300 +/- 10	305 +/- 12	310 +/- 12	290 +/- 15											0.00265926	0.0386104	0.0542257	0.152696	2.21702	3.11366
1370534_at	Acvr1c	Acvr1c	activin A receptor, type IC	P70539	29	0.349372	0.579125	0.688117	0.276587	0.162988	0.280767	0.045209	0.394366	0.158808	254 +/- 15	275 +/- 19	283 +/- 21	287 +/- 34											0.00272034	0.038779	0.054541	0.155079	2.21068	3.10923
1381220_at	Acvr2a	Acvr2a	activin receptor IIA	P38444	29	0.0239561	0.75822	0.536817	-0.69719	0.090257	-0.0913714	0.271885	-0.878819	-0.515562	593 +/- 20	587 +/- 23	530 +/- 18	550 +/- 20											0.00289841	0.0390327	0.055178	0.16405	2.20925	3.12308
1388179_at	Acvr2b	Acvr2b	activin receptor IIB	P38445	29	0.548209	0.40678	0.326962	0.176536	0.244719	0.534693	-0.0452561	0.466511	-0.113438	234 +/- 11	258 +/- 10	255 +/- 17	253 +/- 13											0.00299566	0.0396522	0.0552546	0.168352	2.2284	3.10523
1368553_at	Acvrl1	Acvrl1	activin A receptor type II-like 1	P80203	28	0.913509	0.341572	0.538241	0.0318202	-0.281179	-0.10019	-0.462168	0.212809	-0.149169	75 +/- 9	73 +/- 4	80 +/- 3	70 +/- 4											0.0031396	0.0397148	0.0554876	0.175199	2.2162	3.09636
1372170_at	Acy1	Acy1	aminoacylase 1	Q6AYS7	29	0.0261096	0.393558	0.260759	0.685846	0.251786	0.585498	-0.0819271	1.01956	0.352134	687 +/- 17	715 +/- 11	736 +/- 7	732 +/- 18											0.00325498	0.0400622	0.0557451	0.180367	2.21995	3.08898
1389785_at	Acy3	Acy3	aspartoacylase (aminoacylase) 3	Q5M876	29	0.0283091	0.165308	0.194066	0.675113	-0.41451	-0.801541	-0.0274792	0.288082	1.06214	214 +/- 7	200 +/- 3	219 +/- 5	219 +/- 5											0.00336036	0.0401202	0.055747	0.184913	2.20773	3.06763
1370071_at	Ada	Ada	adenosine deaminase	Q920P6	22	0.856568	0.949284	0.769174	-0.0529635	0.018633	0.104671	-0.0674045	0.033074	-0.139001	36 +/- 8	38 +/- 4	37 +/- 5	35 +/- 5											0.00336306	0.0401658	0.0561218	0.183785	2.19499	3.06696
1388161_at	Adam10	Adam10	a disintegrin and metallopeptidase domain 10	Q10743	29	0.545921	0.111263	0.279783	-0.177555	0.478796	0.158396	0.799197	-0.497955	0.142846	512 +/- 15	524 +/- 18	476 +/- 29	534 +/- 20											0.00341219	0.0404964	0.056468	0.185193	2.1979	3.06475
1387135_at	Adam15	Adam15	a disintegrin and metallopeptidase domain 15 (metargidin)	P97778	29	0.118394	0.462681	0.728931	0.469005	-0.216326	-0.114687	-0.317965	0.570644	0.367366	877 +/- 14	870 +/- 14	911 +/- 21	892 +/- 23											0.00341998	0.041089	0.0567321	0.184353	2.21489	3.05813
1367922_at	Adam17	Adam17	a disintegrin and metallopeptidase domain 17	Q9Z1K9	29	0.404777	0.892812	0.379566	0.245779	-0.0394788	-0.298911	0.219953	-0.0136522	0.505211	401 +/- 10	390 +/- 6	400 +/- 10	408 +/- 15											0.00352142	0.0416007	0.0568652	0.188539	2.22733	3.04459
1371149_at	Adam18	Adam18	a disintegrin and metallopeptidase domain 18	P97776	6	0.273632	0.810747	0.948805	-0.32463	-0.070187	-0.0513778	-0.0889962	-0.305821	-0.34344	27 +/- 5	26 +/- 5	22 +/- 3	20 +/- 4											0.00366543	0.0418824	0.0572009	0.194932	2.22736	3.04201
1387256_at	Adam1a	Adam1a	a disintegrin and metallopeptidase domain 1a	P70505	29	0.888311	0.929987	0.925169	0.0411483	0.0257394	0.0532553	-0.0017765	0.0686642	0.0136324	376 +/- 17	381 +/- 18	382 +/- 38	382 +/- 15											0.00369424	0.0419302	0.0574102	0.195154	2.21503	3.03279
1385244_at	Adam4	Adam4	a disintegrin and metalloprotease domain 4	P97777	29	0.728737	0.218214	0.289614	0.101715	-0.366316	-0.680092	-0.05254	-0.212061	0.415491	83 +/- 6	66 +/- 4	78 +/- 11	76 +/- 9											0.00373592	0.0421542	0.0574845	0.196049	2.21212	3.0166
1392754_at	Adam8	Adam8	a disintegrin and metallopeptidase domain 8	---	29	0.406965	0.253117	0.174787	-0.244621	-0.33926	-0.744323	0.0658017	-0.649683	0.160441	102 +/- 6	88 +/- 6	90 +/- 3	91 +/- 5											0.00374052	0.0427782	0.0575617	0.194999	2.23009	3.00078
1383671_at	Adam9	Adam9	a disintegrin and metallopeptidase domain 9 (meltrin gamma)	Q58GH6	29	0.776528	0.330171	0.896245	0.0832159	-0.28802	-0.326227	-0.249813	0.0450093	0.121422	165 +/- 13	151 +/- 9	167 +/- 12	156 +/- 18											0.0038072	0.0428986	0.058256	0.197178	2.22175	3.01713
1368223_at	Adamts1	Adamts1	a disintegrin-like and metallopeptidase (reprolysin type) with thrombospondin type 1 motif, 1	Q68EJ2	29	0.804631	0.420638	0.745326	0.0725042	-0.237466	-0.332715	-0.142217	-0.0227448	0.167753	108 +/- 17	95 +/- 5	107 +/- 9	101 +/- 9											0.0038313	0.043104	0.058266	0.197138	2.2179	2.99805
1394776_at	Adamts6	Adamts6	a disintegrin-like and metallopeptidase (reprolysin type) with thrombospondin type 1 motif, 6	---	3	0.185611	0.312675	0.208416	-0.394757	-0.298843	-0.67334	0.0756544	-0.769254	-0.0202596	32 +/- 3	24 +/- 3	23 +/- 4	24 +/- 3											0.00385917	0.043207	0.0582908	0.197291	2.20885	2.97997
1372426_at	Adamtsl4	Adamtsl4	ADAMTS-like 4	Q4FZU4	29	0.708118	0.529923	0.347144	0.109826	-0.184738	-0.462629	0.0931532	-0.168065	0.387717	116 +/- 20	96 +/- 4	109 +/- 11	113 +/- 8											0.00392325	0.0434123	0.0583517	0.199281	2.20512	2.96397
1368973_at	Adar	Adar	adenosine deaminase, RNA-specific	P55266	29	0.777483	0.656593	0.910959	-0.08285	-0.130506	-0.163269	-0.0977435	-0.115613	-0.0500874	484 +/- 14	474 +/- 14	477 +/- 25	471 +/- 16											0.00405031	0.0435534	0.0589779	0.204424	2.1982	2.97669
1398370_at	Adarb1	Adarb1	adenosine deaminase, RNA-specific, B1	O08960	29	0.56519	0.389849	0.946022	-0.169048	0.253795	0.273628	0.233961	-0.149215	-0.188881	3067 +/- 98	3141 +/- 65	3026 +/- 28	3090 +/- 99											0.00408066	0.0435663	0.0589944	0.204653	2.18493	2.95868
1389043_at	Adck4	Adck4	aarF domain containing kinase 4	Q6AY19	29	0.248209	0.132735	0.861157	0.342889	-0.45071	-0.39946	-0.50196	0.394139	0.291639	640 +/- 10	622 +/- 8	658 +/- 16	635 +/- 18											0.00410043	0.0438406	0.0595279	0.204351	2.18486	2.96666
1369337_at	Adcy10	Adcy10	adenylate cyclase 10	Q9Z286	23	3.79526e-07	0.742046	0.615801	1.97765	-0.0965232	-0.243897	0.0508502	1.83027	2.12502	46 +/- 3	43 +/- 3	67 +/- 2	67 +/- 4											0.00411883	0.0441304	0.0596536	0.203985	2.18556	2.95435
1367978_at	Adcy2	Adcy2	adenylate cyclase 2	P26769	29	0.333827	0.748982	0.897102	-0.285809	0.0938309	0.13172	0.0559418	-0.24792	-0.323698	2396 +/- 40	2414 +/- 26	2362 +/- 37	2370 +/- 58											0.00417568	0.0448448	0.0601206	0.205516	2.20715	2.95898
1387128_at	Adcy3	Adcy3	adenylate cyclase 3	P21932	29	0.698171	0.18697	0.886157	0.11377	0.393496	0.435444	0.351549	0.155718	0.0718229	920 +/- 30	959 +/- 20	934 +/- 26	965 +/- 23											0.00417956	0.0451012	0.0601978	0.204437	2.20606	2.94449
1368370_at	Adcy4	Adcy4	adenylate cyclase 4	P26770	8	0.165545	0.611084	0.187598	-0.414268	-0.149356	-0.542273	0.243561	-0.807185	-0.0213512	56 +/- 4	50 +/- 2	47 +/- 3	50 +/- 4											0.00419666	0.0451245	0.0606142	0.204014	2.19366	2.94667
1368298_at	Adcy5	Adcy5	adenylate cyclase 5	Q04400	29	0.668436	0.139777	0.491921	0.125696	0.442317	0.644607	0.240027	0.327985	-0.0765943	342 +/- 9	369 +/- 11	356 +/- 14	366 +/- 13											0.00430652	0.0451624	0.0606259	0.208079	2.18211	2.92927
1367644_at	Adcy6	Adcy6	adenylate cyclase 6	Q03343	29	0.648551	0.863896	0.885693	-0.133793	0.0502282	0.0923479	0.0081086	-0.0916738	-0.175913	405 +/- 20	409 +/- 6	401 +/- 8	401 +/- 11											0.0043181	0.0454599	0.0608528	0.207373	2.18318	2.92241
1387179_at	Adcy8	Adcy8	adenylate cyclase 8	P40146	29	0.797491	0.841063	0.238005	-0.0752155	-0.0587668	-0.409374	0.29184	-0.425823	0.275391	330 +/- 12	309 +/- 14	308 +/- 17	323 +/- 19											0.00434491	0.0457852	0.0609178	0.207404	2.18555	2.90791
1387302_at	Adcyap1r1	Adcyap1r1	adenylate cyclase activating polypeptide 1 receptor 1	P32215	29	0.0855123	0.893596	0.841703	-0.519241	0.0391883	-0.0193384	0.0977151	-0.577768	-0.460715	377 +/- 17	376 +/- 25	338 +/- 19	344 +/- 14											0.00439967	0.0462084	0.0610169	0.20876	2.19255	2.8952
1388487_at	Add1	Add1	adducin 1 (alpha)	Q63028	29	0.773313	0.605127	0.945705	-0.0844484	-0.15187	-0.171821	-0.13192	-0.104399	-0.0644981	3456 +/- 36	3434 +/- 34	3442 +/- 45	3425 +/- 29											0.00443172	0.0462776	0.0613027	0.209029	2.18276	2.89144
1370260_at	Add3	Add3	adducin 3 (gamma)	Q62847	29	0.806491	0.460237	0.596463	0.0717991	-0.217522	-0.373071	-0.0619737	-0.0837495	0.227348	1058 +/- 38	1018 +/- 21	1049 +/- 34	1043 +/- 27											0.0044734	0.0463065	0.0616644	0.209747	2.1712	2.8913
1390383_at	Adfp	Adfp	adipose differentiation related protein	Q5U2U5	29	0.440488	0.422008	0.568228	0.227332	-0.236757	-0.404478	-0.0690369	0.0596118	0.395053	170 +/- 12	158 +/- 6	172 +/- 6	170 +/- 9											0.00454281	0.0463389	0.0618933	0.211748	2.15994	2.88496
1378260_at	Adh1	Adh1	alcohol dehydrogenase 1 (class I)	P06757	5	0.139346	0.955222	0.236233	0.442821	-0.0164489	-0.368422	0.335524	0.0908485	0.794794	29 +/- 4	24 +/- 4	30 +/- 2	34 +/- 4											0.00456645	0.0465995	0.0620319	0.211606	2.15938	2.87451
1371470_at	Adh4	Adh4	alcohol dehydrogenase 4 (class II), pi polypeptide	A1L128	29	0.963293	0.204627	0.999911	-0.0134814	0.377739	0.377772	0.377707	-0.0134487	-0.0135142	1344 +/- 25	1378 +/- 28	1343 +/- 25	1377 +/- 25											0.00461128	0.0466182	0.0620529	0.21244	2.14769	2.85876
1389363_at	Adi1	Adi1	acireductone dioxygenase 1	Q562C9	29	0.531319	0.61925	0.815787	0.184107	-0.145928	-0.0776468	-0.214209	0.252388	0.115825	827 +/- 31	822 +/- 13	846 +/- 13	830 +/- 17											0.00461439	0.0467124	0.062355	0.211355	2.13959	2.85608
1388373_at	Adipor1	Adipor1	adiponectin receptor 1	Q3YAF8	29	0.447772	0.295163	0.767373	0.223684	-0.310108	-0.396837	-0.223378	0.136955	0.310414	1583 +/- 29	1551 +/- 20	1595 +/- 16	1576 +/- 24											0.00461613	0.0468104	0.0624024	0.21022	2.13176	2.84182
1390549_at	Adipor2	Adipor2	adiponectin receptor 2	Q3YAF7	5	0.869508	0.432384	0.365854	0.048137	-0.231435	-0.498541	0.0356703	-0.218969	0.315243	93 +/- 5	83 +/- 6	88 +/- 7	89 +/- 5											0.00470277	0.0469548	0.0626311	0.212941	2.12611	2.83594
1369630_at	Adk	Adk	adenosine kinase	Q64640	29	0.153688	0.623131	0.974263	0.426701	-0.144306	-0.153757	-0.134856	0.417251	0.436152	2238 +/- 27	2220 +/- 36	2286 +/- 33	2270 +/- 37											0.00470571	0.0471584	0.062779	0.211864	2.1232	2.82648
1387219_at	Adm	Adm	adrenomedullin	P43145	4	0.981141	0.0830776	0.531245	0.00692465	-0.523584	-0.339444	-0.707724	0.191065	-0.177215	33 +/- 6	28 +/- 3	36 +/- 3	25 +/- 4											0.00483348	0.0473101	0.063393	0.216387	2.118	2.838
1389088_at	Adnp	Adnp	activity-dependent neuroprotective protein	Q9JKL8	29	0.222958	0.712025	0.741502	-0.362455	0.108282	0.0115471	0.205017	-0.45919	-0.26572	2477 +/- 71	2479 +/- 53	2380 +/- 56	2423 +/- 56											0.00483929	0.047558	0.0644494	0.21543	2.11713	2.86908
1391528_at	Adnp2	Adnp2	ADNP homeobox 2	---	29	0.523594	0.936927	0.799083	0.187612	-0.0231823	0.0514277	-0.0977922	0.262222	0.113002	487 +/- 12	489 +/- 8	497 +/- 4	493 +/- 15											0.00486408	0.0479297	0.0646698	0.215324	2.12176	2.86281
1387721_at	Adora1	Adora1	adenosine A1 receptor	O08766	29	0.279121	0.926542	0.0650652	0.320852	0.0270095	0.58666	-0.532641	0.880502	-0.238798	647 +/- 15	680 +/- 6	697 +/- 14	667 +/- 29											0.00488798	0.0479853	0.0648475	0.21518	2.11242	2.85473
1387395_at	Adora2b	Adora2b	adenosine A2B receptor	P29276	29	0.316334	0.713128	0.121525	0.296545	0.107847	-0.357013	0.572707	-0.168315	0.761405	342 +/- 12	326 +/- 10	335 +/- 16	360 +/- 13											0.00488925	0.0480284	0.0650652	0.214047	2.10264	2.84849
1369272_at	Adora3	Adora3	adenosine A3 receptor	P28647	29	0.1068	0.503694	0.843189	0.485195	0.196774	0.138804	0.254744	0.427225	0.543165	81 +/- 3	84 +/- 3	89 +/- 6	93 +/- 9											0.00490334	0.04814	0.0651536	0.213484	2.09594	2.83669
1377952_at	Adpgk	Adpgk	ADP-dependent glucokinase	Q5D001	29	0.0019309	0.899346	0.864275	1.00469	0.0370585	-0.0130286	0.0871456	0.954607	1.05478	698 +/- 35	696 +/- 46	857 +/- 41	872 +/- 73											0.00492766	0.0481823	0.0651806	0.21337	2.08632	2.82235
1370505_at	Adprh	Adprh	ADP-ribosylarginine hydrolase	Q02589	29	0.77085	0.19032	0.244339	0.0853939	0.39042	0.0446327	0.736208	-0.260394	0.431181	730 +/- 18	734 +/- 20	710 +/- 23	767 +/- 30											0.0049804	0.0487605	0.0653137	0.214482	2.09988	2.81275
1390918_at	Adprhl1	Adprhl1	ADP-ribosylhydrolase like 1	Q4QQU7	29	0.416615	0.840467	0.409629	-0.239556	-0.0589903	-0.302205	0.184225	-0.482771	0.00365891	86 +/- 4	82 +/- 5	79 +/- 4	82 +/- 3											0.00501438	0.0490884	0.0653931	0.214778	2.10258	2.80094
1368574_at	Adra1b	Adra1b	adrenergic receptor, alpha 1b	P15823	29	0.461463	0.366393	0.606399	0.216922	0.266801	0.115468	0.418133	0.0655893	0.368254	99 +/- 4	103 +/- 9	101 +/- 10	114 +/- 9											0.00502652	0.0491435	0.0656819	0.214141	2.09362	2.79819
1368534_at	Adra1d	Adra1d	adrenergic receptor, alpha 1d	P23944	29	0.241936	0.996325	0.434059	0.347605	0.00134925	0.231932	-0.229234	0.578188	0.117022	858 +/- 36	890 +/- 43	938 +/- 43	906 +/- 34											0.0050499	0.0492459	0.0660661	0.213986	2.08676	2.79951
1387708_at	Adra2a	Adra2a	adrenergic receptor, alpha 2a	P22909	5	0.774886	0.171414	0.987496	-0.0838451	0.408376	0.403785	0.412967	-0.088436	-0.0792542	53 +/- 6	61 +/- 3	51 +/- 5	59 +/- 8											0.00505703	0.0492889	0.0663798	0.213148	2.07748	2.79784
1370568_at	Adra2c	Adra2c	adrenergic receptor, alpha 2c	P22086	29	0.100926	0.575253	0.673008	0.493969	0.164664	0.288513	0.0408161	0.617818	0.370121	246 +/- 12	257 +/- 9	269 +/- 11	270 +/- 10											0.00506887	0.0494647	0.0670144	0.212517	2.07385	2.80964
1369806_at	Adrb1	Adrb1	adrenergic receptor, beta 1	P18090	25	0.0816293	0.244056	0.750392	0.526219	0.346001	0.252717	0.439285	0.432935	0.619504	87 +/- 5	91 +/- 3	93 +/- 3	100 +/- 6											0.00510443	0.0506204	0.0673743	0.212882	2.11114	2.80986
1369115_at	Adrb2	Adrb2	adrenergic receptor, beta 2	P10608	29	0.0709656	0.639943	0.676416	0.546973	-0.137332	-0.0148578	-0.259807	0.669447	0.424498	48 +/- 3	48 +/- 3	56 +/- 2	53 +/- 5											0.0051146	0.0506482	0.0675302	0.212189	2.10124	2.80162
1368780_at	Adrb3	Adrb3	adrenergic receptor, beta 3	P26255	21	0.455333	0.514479	0.45564	-0.219934	-0.191784	-0.411567	0.0279987	-0.439717	-0.000151465	67 +/- 5	60 +/- 4	60 +/- 5	60 +/- 4											0.00529891	0.050796	0.0685648	0.21869	2.09639	2.82973
1387429_at	Adrbk1	Adrbk1	adrenergic receptor kinase, beta 1	P26817	29	0.887844	0.14696	0.654711	0.0413211	0.434104	0.30283	0.565378	-0.0899527	0.172595	697 +/- 16	714 +/- 16	691 +/- 9	724 +/- 25											0.00532961	0.0508206	0.0698559	0.218818	2.08654	2.86807
1367868_at	Adrm1	Adrm1	adhesion regulating molecule 1	Q9JMB5	29	0.9042	0.632239	0.690759	-0.0352615	0.140518	0.257241	0.0237945	0.0814618	-0.151985	434 +/- 9	449 +/- 18	439 +/- 24	440 +/- 18											0.00538263	0.0508999	0.0703827	0.219855	2.07902	2.87481
1376091_at	Adsl	Adsl	adenylosuccinate lyase	---	29	0.4177	0.465913	0.878354	-0.238991	0.21475	0.259595	0.169904	-0.194146	-0.283837	1223 +/- 27	1247 +/- 25	1205 +/- 22	1221 +/- 32											0.00545812	0.0509443	0.0704518	0.221796	2.07017	2.86287
1387861_at	Aes	Aes	amino-terminal enhancer of split	P63003	29	0.882997	0.817421	0.938144	-0.0431206	0.067664	0.090398	0.04493	-0.0203866	-0.0658547	2632 +/- 70	2667 +/- 129	2624 +/- 127	2641 +/- 121											0.00546686	0.0509467	0.0704806	0.221017	2.0597	2.84943
1373181_at	Afap1l1	Afap1l1	actin filament associated protein 1-like 1	---	29	0.645756	0.365801	0.649673	-0.134941	0.267136	0.133802	0.40047	-0.268275	-0.00160665	158 +/- 11	162 +/- 7	150 +/- 5	162 +/- 10											0.00552937	0.051231	0.070744	0.22241	2.06068	2.84556
1375022_at	Afg3l2	Afg3l2	AFG3(ATPase family gene 3)-like 2 (yeast)	Q5BJM6	29	0.41544	0.15388	0.137505	0.240169	-0.426494	0.0184921	-0.871481	0.685155	-0.204818	584 +/- 12	585 +/- 11	616 +/- 17	576 +/- 11											0.00553885	0.0515022	0.0707485	0.221666	2.06113	2.83137
1390500_at	Aftph	Aftph	aftiphilin	---	29	0.100093	0.559905	0.559389	-0.495247	0.171366	0.342959	-0.000227574	-0.323654	-0.666841	1174 +/- 16	1201 +/- 17	1149 +/- 28	1149 +/- 30											0.00561828	0.0516672	0.0708174	0.223715	2.05734	2.81988
1372421_at	Aga	Aga	aspartylglucosaminidase	P30919	29	0.0527525	0.152516	0.361254	0.589735	-0.427971	-0.697694	-0.158249	0.320012	0.859458	639 +/- 24	594 +/- 11	659 +/- 14	649 +/- 22											0.00563559	0.0518048	0.071121	0.223282	2.05251	2.81781
1392763_at	Ager	Ager	advanced glycosylation end product-specific receptor	Q4G097	29	0.663125	0.685855	0.25082	-0.127848	0.118684	0.459636	-0.222267	0.213103	-0.4688	958 +/- 37	1023 +/- 38	988 +/- 51	957 +/- 32											0.00563991	0.0523283	0.0713114	0.222341	2.06293	2.8113
1396100_at	Aggf1	Aggf1	angiogenic factor with G patch and FHA domains 1	Q499U9	29	0.414339	0.72134	0.606829	-0.240744	-0.104615	0.0465361	-0.255766	-0.089593	-0.391895	258 +/- 13	259 +/- 8	254 +/- 14	245 +/- 7											0.00566079	0.052545	0.0713163	0.22206	2.06122	2.79757
1372736_at	Agl	Agl	amylo-1,6-glucosidase, 4-alpha-glucanotransferase	---	29	0.435262	0.202294	0.6871	0.229973	-0.37976	-0.497946	-0.261573	0.111786	0.348159	624 +/- 9	608 +/- 7	628 +/- 9	619 +/- 13											0.00569707	0.0528766	0.0713995	0.222382	2.06401	2.78704
1383395_at	Agmat	Agmat	agmatine ureohydrolase (agmatinase)	Q0D2L3	4	0.567075	0.60308	0.331293	-0.168224	0.152737	0.440077	-0.134603	0.119116	-0.455563	37 +/- 8	48 +/- 5	40 +/- 8	37 +/- 5											0.00581255	0.0529131	0.0716524	0.225778	2.05531	2.7832
1368194_at	Agpat4	Agpat4	1-acylglycerol-3-phosphate O-acyltransferase 4 (lysophosphatidic acid acyltransferase, delta)	Q924S1	29	0.829262	0.993732	0.217939	0.0631999	-0.00230119	0.36424	-0.368843	0.429741	-0.303341	1060 +/- 21	1100 +/- 24	1107 +/- 41	1067 +/- 42											0.00584818	0.0534217	0.0719481	0.226053	2.06494	2.78106
1372919_at	Agpat6	Agpat6	1-acylglycerol-3-phosphate O-acyltransferase 6 (lysophosphatidic acid acyltransferase, zeta)	Q0ZFS7	29	0.39603	0.334658	0.756881	-0.250453	0.285309	0.376083	0.194535	-0.159679	-0.341227	1202 +/- 18	1224 +/- 17	1193 +/- 15	1204 +/- 15											0.0058896	0.0535021	0.0721082	0.226549	2.05801	2.77372
1370307_at	Agrn	Agrn	agrin	P25304	29	0.0183199	0.827449	0.283592	-0.732051	0.0638825	-0.253931	0.381696	-1.04986	-0.414237	984 +/- 33	957 +/- 22	874 +/- 27	914 +/- 39											0.00591477	0.0535568	0.0736771	0.226419	2.05017	2.82037
1387811_at	Agt	Agt	angiotensinogen (serpin peptidase inhibitor, clade A, member 8)	P01015	29	0.0346577	0.924471	0.714228	0.647926	-0.0277732	0.0796399	-0.135186	0.755339	0.540513	1365 +/- 31	1377 +/- 53	1484 +/- 24	1462 +/- 68											0.00594655	0.0537059	0.0737649	0.226541	2.04599	2.81016
1384240_at	Agtr1a	Agtr1a	angiotensin II receptor, type 1a	P25095	8	0.000588857	0.521576	0.152325	-1.14054	0.188532	-0.239647	0.616712	-1.56872	-0.712364	39 +/- 3	37 +/- 2	23 +/- 3	29 +/- 5											0.00600837	0.0538004	0.0738635	0.227801	2.03978	2.80045
1369439_at	Agtr1b	Agtr1b	angiotensin receptor 1b	P29089	29	0.957456	0.9671	0.300958	-0.0156273	0.0120824	-0.294247	0.318411	-0.321956	0.290702	31 +/- 1	29 +/- 3	29 +/- 2	31 +/- 3											0.0060461	0.0538435	0.0739639	0.22814	2.0317	2.79091
1382272_at	Agtrap	Agtrap	angiotensin II, type I receptor-associated protein	Q642A2	29	0.674299	0.577572	0.311679	0.123327	0.16366	0.463131	-0.135812	0.422799	-0.176144	271 +/- 15	295 +/- 11	293 +/- 19	286 +/- 16											0.00607781	0.053914	0.074036	0.228249	2.02471	2.78038
1379772_at	Agtrl1	Agtrl1	angiotensin receptor-like 1	Q9JHG3	24	0.0433606	0.151115	0.203867	-0.617209	-0.429501	-0.807897	-0.0511051	-0.995604	-0.238813	65 +/- 7	50 +/- 4	46 +/- 4	45 +/- 4											0.00611715	0.0545609	0.0741826	0.228643	2.03934	2.77275
1367798_at	Ahcy	Ahcy	S-adenosylhomocysteine hydrolase	P10760	29	0.882558	0.0878716	0.689271	0.0432834	0.515133	0.632451	0.397816	0.160601	-0.0740344	814 +/- 10	850 +/- 17	823 +/- 14	845 +/- 25											0.00626007	0.0553058	0.07427	0.232886	2.05748	2.76298
1373078_at	Ahcyl2	Ahcyl2	S-adenosylhomocysteine hydrolase-like 2	---	29	0.0051146	0.801545	0.408094	-0.890018	0.0736749	0.317699	-0.170349	-0.645994	-1.13404	1873 +/- 46	1923 +/- 50	1771 +/- 34	1744 +/- 49											0.00628108	0.0556399	0.0747124	0.232576	2.06024	2.76645
1371703_at	Ahnak	Ahnak	AHNAK nucleoprotein (desmoyokin)	Q38PF8	29	0.562603	0.408365	0.556379	-0.170181	-0.243881	-0.4168	-0.0709626	-0.3431	0.00273719	637 +/- 214	462 +/- 13	493 +/- 36	463 +/- 25											0.00631411	0.0556634	0.0748092	0.232712	2.05152	2.75715
1369146_a_at	Ahr	Ahr	aryl hydrocarbon receptor	A8YPQ9	4	0.113863	0.244153	0.241771	-0.475167	-0.345928	-0.693659	0.00180224	-0.822897	-0.127436	75 +/- 5	62 +/- 5	59 +/- 6	59 +/- 5											0.00632899	0.0559316	0.0756164	0.23218	2.05186	2.774
1368161_a_at	Ahsg	Ahsg	alpha-2-HS-glycoprotein	P24090	8	0.864423	0.923303	0.935607	0.050032	-0.0282044	-0.0045363	-0.0518725	0.0737001	0.0263639	24 +/- 2	24 +/- 3	25 +/- 4	24 +/- 4											0.0063419	0.0560803	0.0756379	0.231582	2.04784	2.762
1368558_s_at	Aif1	Aif1	allograft inflammatory factor 1	P55007	29	0.00299566	0.154715	0.3745	0.95346	0.425595	0.163349	0.687841	0.691214	1.21571	457 +/- 24	472 +/- 23	521 +/- 16	585 +/- 44											0.00635947	0.0561475	0.0757766	0.231158	2.04088	2.75438
1370321_at	Aifm1	Aifm1	apoptosis-inducing factor, mitochondrion-associated 1	Q924M6	29	0.00135199	0.369113	0.801989	-1.04582	0.265265	0.338771	0.191758	-0.972314	-1.11933	765 +/- 16	781 +/- 11	718 +/- 14	727 +/- 12											0.00638052	0.0561899	0.0758371	0.230864	2.0331	2.74399
1374346_at	Aifm2	Aifm2	apoptosis-inducing factor, mitochondrion-associated 2	---	13	0.0269487	0.0457852	0.494098	0.681657	0.609643	0.810907	0.408378	0.882922	0.480393	41 +/- 4	55 +/- 3	56 +/- 5	63 +/- 7											0.00644213	0.0562428	0.0758781	0.232034	2.02576	2.73299
1374363_at	Aifm3	Aifm3	apoptosis-inducing factor, mitochondrion-associated 3	Q5FVJ2	29	0.0644221	0.976924	0.878598	-0.561092	0.00847307	-0.0362818	0.053228	-0.605847	-0.516337	598 +/- 33	595 +/- 14	550 +/- 16	554 +/- 19											0.00645985	0.0564063	0.0763325	0.231619	2.02246	2.73692
1375845_at	Aig1	Aig1	androgen-induced 1	---	29	0.494276	0.552918	0.831194	-0.201181	-0.174448	-0.111975	-0.236921	-0.138707	-0.263654	2712 +/- 144	2662 +/- 118	2650 +/- 136	2544 +/- 102											0.00650187	0.05661	0.0764758	0.232076	2.02062	2.72971
1388922_at	Aip	Aip	aryl-hydrocarbon receptor-interacting protein	Q5FWY5	29	0.59398	0.521864	0.995846	-0.156607	0.1884	0.189926	0.186875	-0.155082	-0.158133	965 +/- 45	996 +/- 35	939 +/- 66	970 +/- 44											0.00655969	0.0570203	0.0766984	0.233089	2.02614	2.72537
1370011_at	Ak1	Ak1	adenylate kinase 1	P39069	29	0.392257	0.538022	0.939897	-0.252489	0.181087	0.203175	0.158999	-0.230401	-0.274577	288 +/- 14	297 +/- 11	278 +/- 12	285 +/- 13											0.00660765	0.0573874	0.0768131	0.233746	2.03008	2.71726
1398349_at	Ak2	Ak2	adenylate kinase 2	P29410	29	0.453491	0.574634	0.485779	0.220845	-0.164933	-0.37013	0.0402643	0.0156471	0.426042	353 +/- 9	340 +/- 12	353 +/- 6	354 +/- 10											0.00668388	0.0575389	0.0768249	0.235391	2.02639	2.7056
1368095_at	Ak3	Ak3	adenylate kinase 3	P29411	29	0.195536	0.648727	0.0385961	0.385715	0.133722	0.766975	-0.499532	1.01897	-0.247539	924 +/- 44	1020 +/- 20	1052 +/- 32	989 +/- 47											0.00676737	0.0575969	0.0770195	0.237277	2.01946	2.70045
1383358_at	Akap1	Akap1	A kinase (PRKA) anchor protein 1	O88884	29	0.732933	0.808973	0.576825	-0.100074	0.0708586	-0.0931243	0.234841	-0.264057	0.0639086	1144 +/- 40	1133 +/- 22	1114 +/- 20	1140 +/- 43											0.00676932	0.0578458	0.0770304	0.2363	2.01925	2.68894
1390883_at	Akap11	Akap11	A kinase (PRKA) anchor protein 11	---	29	0.718983	0.385617	0.560703	-0.105541	0.256103	0.0850879	0.427118	-0.276556	0.0654742	2881 +/- 65	2897 +/- 49	2830 +/- 28	2909 +/- 61											0.00689004	0.0584842	0.0771891	0.239459	2.03258	2.68266
1368869_at	Akap12	Akap12	A kinase (PRKA) anchor protein (gravin) 12	Q5QD51	29	0.936792	0.559035	0.325691	0.0232318	0.171749	-0.119004	0.462501	-0.267521	0.313985	565 +/- 50	552 +/- 20	536 +/- 6	586 +/- 18											0.00700622	0.0586035	0.0773102	0.242434	2.02783	2.67513
1382268_at	Akap13	Akap13	A kinase (PRKA) anchor protein 13	Q8VHU6	29	0.623109	0.477978	0.797404	-0.144315	-0.208921	-0.284169	-0.133673	-0.219564	-0.0690672	464 +/- 9	451 +/- 13	454 +/- 15	447 +/- 17											0.00707233	0.0588564	0.0782729	0.243657	2.02773	2.69667
1369470_at	Akap14	Akap14	A kinase (PRKA) anchor protein 14	O35817	26	0.625729	0.922844	0.287723	-0.143223	0.0283738	-0.286664	0.343412	-0.458261	0.171815	32 +/- 3	30 +/- 2	28 +/- 2	31 +/- 2											0.00721058	0.0589428	0.0785932	0.247345	2.02192	2.69598
1382206_a_at	Akap2	Akap2	A kinase (PRKA) anchor protein 2	Q5U301	29	0.173224	0.646801	0.436131	-0.406591	0.134511	0.364043	-0.0950208	-0.177059	-0.636124	115 +/- 8	125 +/- 7	109 +/- 9	107 +/- 8											0.00725495	0.0589732	0.0786855	0.247794	2.01424	2.68752
1381783_at	Akap3	Akap3	A kinase (PRKA) anchor protein 3	Q66HC6	11	0.0435381	0.0528766	0.771337	0.616642	0.589402	0.504195	0.674609	0.531435	0.701849	62 +/- 3	72 +/- 5	72 +/- 4	85 +/- 9											0.0073335	0.0595198	0.0788596	0.249402	2.02418	2.6819
1387493_at	Akap5	Akap5	A kinase (PRKA) anchor protein 5	P24587	29	0.830079	0.755834	0.465973	-0.0628924	0.0911783	0.305898	-0.123542	0.151828	-0.277613	390 +/- 6	403 +/- 10	397 +/- 15	391 +/- 19											0.00738065	0.0597693	0.0793362	0.249933	2.02398	2.68658
1369326_at	Akap6	Akap6	A kinase (PRKA) anchor protein 6	Q9WVC7	29	0.101476	0.0357708	0.851818	-0.49313	0.643632	0.588893	0.698371	-0.547869	-0.438391	504 +/- 16	541 +/- 17	469 +/- 21	513 +/- 20											0.00744333	0.0598836	0.0796125	0.250983	2.01922	2.68447
1389496_at	Akap7	Akap7	A kinase (PRKA) anchor protein 7	Q6JP77	29	0.220204	0.401142	0.573331	-0.364689	0.247714	0.413212	0.0822152	-0.19919	-0.530187	1292 +/- 21	1328 +/- 30	1276 +/- 19	1283 +/- 26											0.00745306	0.0599616	0.0796248	0.250246	2.01329	2.6735
1370911_at	Akap8	Akap8	A kinase (PRKA) anchor protein 8	Q5EB69	29	0.693614	0.427397	0.892596	0.115584	-0.233983	-0.194424	-0.273542	0.155143	0.0760253	978 +/- 30	959 +/- 29	994 +/- 27	966 +/- 27											0.00746916	0.0600115	0.0800287	0.249729	2.00646	2.67573
1385713_at	Akap8l	Akap8l	A kinase (PRKA) anchor protein 8-like	Q5U306	29	0.69677	0.766915	0.930326	0.114327	0.0869063	0.11252	0.0612921	0.139941	0.0887131	1472 +/- 88	1497 +/- 47	1504 +/- 48	1517 +/- 58											0.00752865	0.0607311	0.0808528	0.25066	2.02199	2.69192
1383151_at	Akap9	Akap9	A kinase (PRKA) anchor protein (yotiao) 9	Q30A01	29	0.663209	0.483062	0.887116	-0.127814	-0.20649	-0.248082	-0.164899	-0.169406	-0.0862229	1316 +/- 22	1291 +/- 26	1299 +/- 33	1283 +/- 37											0.00753465	0.0610536	0.0808948	0.24981	2.02422	2.68205
1398753_at	Akr1a1	Akr1a1	aldo-keto reductase family 1, member A1 (aldehyde reductase)	P51635	29	0.638801	0.644115	0.3256	0.137803	0.135615	-0.155194	0.426424	-0.153005	0.428612	7466 +/- 148	7391 +/- 110	7392 +/- 148	7599 +/- 157											0.00760547	0.0613648	0.0827124	0.251107	2.02606	2.73089
1367734_at	Akr1b1	Akr1b1	aldo-keto reductase family 1, member B1 (aldose reductase)	P07943	29	0.433438	0.604949	0.465006	0.230899	-0.151946	0.0632454	-0.367137	0.44609	0.0157075	1979 +/- 44	1986 +/- 31	2030 +/- 24	1988 +/- 18											0.00765099	0.0615967	0.0832545	0.251562	2.02528	2.73738
1395190_at	Akr1b10	Akr1b10	aldo-keto reductase family 1, member B10 (aldose reductase)	Q6AY99	29	0.193217	0.024684	0.597762	-0.387794	0.693255	0.538259	0.84825	-0.54279	-0.232799	137 +/- 10	152 +/- 6	121 +/- 7	146 +/- 10											0.0077873	0.0618086	0.0835473	0.254986	2.02385	2.73566
1370708_a_at	Akr1c14	Akr1c14	aldo-keto reductase family 1, member C14	P23457	4	0.126661	0.708553	0.805889	-0.458249	-0.109654	-0.181681	-0.0376264	-0.530276	-0.386221	27 +/- 11	23 +/- 2	16 +/- 1	15 +/- 2											0.00780183	0.062248	0.0837261	0.25441	2.02985	2.73023
1386718_at	Akr1c19	Akr1c19	aldo-keto reductase family 1, member C19	---	29	0.955401	0.406104	0.559639	-0.0163831	-0.245076	-0.416559	-0.0735937	-0.187866	0.1551	238 +/- 19	216 +/- 12	228 +/- 14	224 +/- 15											0.00785893	0.0627463	0.0838224	0.255222	2.03771	2.72217
1371997_at	Akr1e1	Akr1e1	aldo-keto reductase family 1, member E1	Q5U1Y4	29	0.953452	0.583628	0.464297	-0.0170996	0.161045	-0.054491	0.376582	-0.232636	0.198437	766 +/- 22	762 +/- 12	751 +/- 18	775 +/- 19											0.00791803	0.0636982	0.0838677	0.256092	2.06018	2.71252
1367843_at	Akr7a2	Akr7a2	aldo-keto reductase family 7, member A2 (aflatoxin aldehyde reductase)	Q8CG45	29	0.684861	0.961749	0.600307	-0.119082	0.0140491	-0.139864	0.167963	-0.272996	0.034831	536 +/- 26	525 +/- 18	515 +/- 23	528 +/- 17											0.00791917	0.0637153	0.083879	0.255087	2.05236	2.70186
1368121_at	Akr7a3	Akr7a3	aldo-keto reductase family 7, member A3 (aflatoxin aldehyde reductase)	P38918	29	0.0777352	0.381228	0.194552	0.53351	-0.258514	0.12808	-0.645109	0.920105	0.146916	135 +/- 8	138 +/- 5	158 +/- 7	142 +/- 10											0.00801699	0.0638325	0.083977	0.257193	2.04781	2.69406
1368862_at	Akt1	Akt1	thymoma viral proto-oncogene 1	P47196	29	0.31285	0.284712	0.161974	0.298732	-0.317059	-0.734995	0.100877	-0.119204	0.716668	586 +/- 14	535 +/- 25	578 +/- 15	585 +/- 22											0.00805302	0.0638844	0.0840341	0.257307	2.04121	2.68503
1368832_at	Akt2	Akt2	thymoma viral proto-oncogene 2	P47197	29	0.541685	0.285534	0.605397	-0.179446	0.316505	0.164749	0.468262	-0.331202	-0.0276891	229 +/- 9	235 +/- 11	218 +/- 7	234 +/- 14											0.00813587	0.0638869	0.0842849	0.25891	2.03309	2.68222
1387592_at	Akt3	Akt3	thymoma viral proto-oncogene 3	Q63484	29	0.516495	0.299452	0.954218	-0.190858	0.307306	0.324124	0.290488	-0.17404	-0.207675	166 +/- 9	175 +/- 8	161 +/- 6	169 +/- 6											0.00815084	0.064015	0.0844006	0.258349	2.02902	2.67516
1367720_at	Alad	Alad	aminolevulinate, delta-, dehydratase	P06214	29	0.0785853	0.428698	0.400883	0.531892	-0.233317	-0.481169	0.0145354	0.28404	0.779744	669 +/- 12	648 +/- 9	682 +/- 14	683 +/- 19											0.00819932	0.064131	0.0846545	0.25885	2.0246	2.67252
1367982_at	Alas1	Alas1	aminolevulinic acid synthase 1	P13195	29	0.346261	0.625744	0.634227	0.27841	0.143217	0.00352297	0.282911	0.138716	0.418104	622 +/- 13	622 +/- 10	627 +/- 6	637 +/- 12											0.00823614	0.064145	0.0848909	0.258981	2.017	2.66935
1367985_at	Alas2	Alas2	aminolevulinic acid synthase 2, erythroid	Q63147	27	0.300645	0.794046	0.423378	0.306532	-0.0765257	0.159525	-0.312576	0.542582	0.0704818	91 +/- 14	98 +/- 9	115 +/- 13	101 +/- 17											0.00840849	0.0642741	0.085394	0.263355	2.01308	2.67455
1367556_s_at	Alb	Alb	albumin	P02770	10	0.183355	0.103774	0.200139	0.396865	0.489662	0.108021	0.871304	0.0152236	0.778507	62 +/- 5	63 +/- 5	62 +/- 3	75 +/- 4											0.00844491	0.0645029	0.0858725	0.263454	2.01229	2.67895
1370043_at	Alcam	Alcam	activated leukocyte cell adhesion molecule	O35112	29	0.287326	0.363623	0.401038	-0.315303	-0.268372	-0.516142	-0.0206028	-0.563072	-0.0675335	4247 +/- 177	4020 +/- 96	3999 +/- 110	3990 +/- 63											0.00855847	0.064746	0.086123	0.26595	2.01195	2.67623
1373128_at	Aldh16a1	Aldh16a1	aldehyde dehydrogenase 16 family, member A1	Q3T1L0	29	0.25879	0.231446	0.561325	0.33513	-0.3557	-0.184958	-0.526442	0.505872	0.164388	408 +/- 19	398 +/- 6	434 +/- 15	406 +/- 18											0.00857154	0.0652964	0.0863191	0.265316	2.02113	2.67184
1387022_at	Aldh1a1	Aldh1a1	aldehyde dehydrogenase 1 family, member A1	P51647	29	0.151967	0.772987	0.833407	0.42857	-0.0845738	-0.146215	-0.0229327	0.366928	0.490211	739 +/- 56	714 +/- 52	802 +/- 44	798 +/- 33											0.00867045	0.0654418	0.0863694	0.267333	2.01774	2.663
1368003_at	Aldh1a2	Aldh1a2	aldehyde dehydrogenase family 1, subfamily A2	Q63639	29	0.423509	0.307712	0.380997	-0.235983	-0.301989	-0.560631	-0.0433477	-0.494624	0.0226589	265 +/- 109	146 +/- 7	160 +/- 9	150 +/- 13											0.00876011	0.0654754	0.0864262	0.269051	2.01096	2.65442
1368718_at	Aldh1a7	Aldh1a7	aldehyde dehydrogenase family 1, subfamily A7	P13601	3	0.933725	0.835488	0.667196	-0.0243616	0.0608593	0.187057	-0.0653386	0.101836	-0.150559	14 +/- 3	16 +/- 3	15 +/- 3	15 +/- 4											0.00879453	0.0655951	0.0866739	0.269065	2.00686	2.65175
1383472_at	Aldh1b1	Aldh1b1	aldehyde dehydrogenase 1 family, member B1	Q66HF8	29	0.0729057	0.754859	0.92864	-0.543004	0.0915555	0.0653195	0.117791	-0.56924	-0.516768	254 +/- 11	257 +/- 14	232 +/- 9	236 +/- 10											0.00881835	0.0658588	0.0868482	0.268756	2.00718	2.64687
1368378_at	Aldh1l1	Aldh1l1	aldehyde dehydrogenase 1 family, member L1	P28037	29	0.917428	0.205598	0.793036	0.0303726	-0.376905	-0.453815	-0.299994	-0.0465376	0.107283	607 +/- 18	573 +/- 25	604 +/- 16	581 +/- 28											0.00885053	0.0661794	0.087099	0.268703	2.00922	2.64434
1367999_at	Aldh2	Aldh2	aldehyde dehydrogenase 2, mitochondrial	P11884	29	0.309148	0.92457	0.912633	0.301075	0.0277369	0.0598806	-0.00440694	0.333219	0.268931	773 +/- 69	783 +/- 30	829 +/- 33	828 +/- 47											0.00890897	0.0661963	0.0874998	0.269445	2.00206	2.64637
1368365_at	Aldh3a2	Aldh3a2	aldehyde dehydrogenase family 3, subfamily A2	P30839	29	0.149543	0.494247	0.222098	0.431231	0.201194	-0.161956	0.564345	0.0680808	0.794382	1148 +/- 19	1133 +/- 26	1154 +/- 15	1203 +/- 40											0.00891361	0.0664699	0.087782	0.26856	2.00269	2.64481
1396383_at	Aldh3b1	Aldh3b1	aldehyde dehydrogenase 3 family, member B1	Q5XI42	29	0.705381	0.693846	0.0930284	-0.110909	-0.115492	0.390981	-0.621965	0.395564	-0.617382	1081 +/- 27	1119 +/- 19	1119 +/- 33	1058 +/- 37											0.00891752	0.0667724	0.0881508	0.267661	2.00419	2.64586
1371062_at	Aldh5a1	Aldh5a1	aldehyde dehydrogenase 5 family, member A1 (succinate-semialdehyde dehydrogenase)	P51650	12	0.856525	0.356592	0.269571	0.0529796	0.272398	0.599859	-0.0550632	0.38044	-0.274481	217 +/- 10	235 +/- 7	228 +/- 7	226 +/- 10											0.0089229	0.0669586	0.0881792	0.266812	2.00219	2.63673
1387344_at	Aldh6a1	Aldh6a1	aldehyde dehydrogenase family 6, subfamily A1	Q02253	29	0.334274	0.522981	0.65954	0.28554	-0.187891	-0.317197	-0.0585855	0.156234	0.414846	1600 +/- 31	1564 +/- 26	1618 +/- 28	1611 +/- 48											0.00895189	0.0671234	0.0881957	0.266672	1.99957	2.6273
1371567_at	Aldh7a1	Aldh7a1	aldehyde dehydrogenase family 7, member A1	Q64057	29	0.247077	0.495563	0.498032	-0.343733	-0.200576	-0.399993	-0.00115801	-0.543151	-0.144316	1108 +/- 33	1071 +/- 22	1058 +/- 10	1058 +/- 35											0.00897754	0.067126	0.0882681	0.266435	1.99216	2.61961
1387867_at	Aldh9a1	Aldh9a1	aldehyde dehydrogenase 9 family, member A1	Q9JLJ3	29	0.0226156	0.490882	0.150787	0.704735	-0.20278	0.22708	-0.632641	1.1346	0.274874	769 +/- 16	779 +/- 9	822 +/- 10	792 +/- 18											0.0090207	0.0675349	0.0883373	0.266716	1.99682	2.61188
1367617_at	Aldoa	Aldoa	aldolase A	P05065	29	0.442156	0.824262	0.905483	-0.226494	-0.0650832	-0.0302959	-0.0998705	-0.191706	-0.261281	11714 +/- 270	11685 +/- 297	11532 +/- 239	11438 +/- 263											0.00909936	0.067598	0.0883724	0.268042	1.99125	2.60321
1386998_at	Aldoc	Aldoc	aldolase C	P09117	29	0.794741	0.943457	0.851858	-0.0762613	0.0207775	-0.0339466	0.0755017	-0.130985	-0.0215372	7604 +/- 145	7584 +/- 168	7528 +/- 93	7572 +/- 258											0.00912156	0.067754	0.0888028	0.267701	1.98846	2.6062
1370317_at	Alg10b	Alg10b	asparagine-linked glycosylation 10 homolog B (yeast, alpha-1,2-glucosyltransferase)	O88788	29	0.917339	0.692253	0.893808	0.0304057	0.116127	0.0770179	0.155237	-0.00870375	0.0695152	552 +/- 15	556 +/- 13	552 +/- 10	559 +/- 16											0.00919331	0.0680954	0.088804	0.268811	1.9911	2.59661
1379668_at	Alg11	Alg11	asparagine-linked glycosylation 11 homolog (S. cerevisiae, alpha-1,2-mannosyltransferase)	---	29	0.715418	0.3303	0.0796248	-0.106944	0.287942	-0.241992	0.817876	-0.636878	0.42299	673 +/- 22	651 +/- 34	614 +/- 18	690 +/- 29											0.00938443	0.0681314	0.0889352	0.27339	1.98483	2.59089
1379422_at	Alg13	Alg13	asparagine-linked glycosylation 13 homolog (S. cerevisiae)	Q5I0K7	29	0.683485	0.935656	0.703879	-0.119634	0.0236503	-0.0878538	0.135154	-0.231138	-0.00812985	419 +/- 8	417 +/- 5	413 +/- 7	416 +/- 7											0.00938522	0.0682701	0.0891076	0.272412	1.98158	2.58641
1372152_at	Alg14	Alg14	asparagine-linked glycosylation 14 homolog (S. cerevisiae)	Q6AY85	29	0.90218	0.391647	0.886874	0.0360096	-0.252819	-0.2945	-0.211138	-0.00567179	0.0776909	322 +/- 6	314 +/- 7	321 +/- 11	316 +/- 4											0.00949575	0.0683474	0.0893621	0.274614	1.97659	2.58433
1374459_at	Alg2	Alg2	asparagine-linked glycosylation 2 homolog (yeast, alpha-1,3-mannosyltransferase)	Q3B8P6	29	0.225048	0.064131	0.656656	-0.360774	0.561749	0.692229	0.431268	-0.230294	-0.491255	3036 +/- 38	3176 +/- 55	2990 +/- 54	3077 +/- 89											0.00954952	0.0683776	0.0898542	0.275165	1.97027	2.58911
1379521_at	Alg3	Alg3	asparagine-linked glycosylation 3 homolog (yeast, alpha-1,3-mannosyltransferase)	Q5M7T0	29	0.950011	0.313568	0.637559	-0.0183653	0.298281	0.436597	0.159964	0.119951	-0.156682	249 +/- 7	271 +/- 16	255 +/- 15	263 +/- 20											0.00960439	0.0686929	0.0898689	0.275743	1.97218	2.58015
1382019_at	Alg5	Alg5	asparagine-linked glycosylation 5 homolog (yeast, dolichyl-phosphate beta-glucosyltransferase)	Q4QQS6	29	0.205093	0.531055	0.70562	-0.377338	0.184226	0.0734114	0.29504	-0.488153	-0.266524	773 +/- 14	776 +/- 11	751 +/- 14	765 +/- 11											0.00968764	0.0687731	0.089931	0.27713	1.96736	2.57261
1375042_at	Alg8	Alg8	asparagine-linked glycosylation 8 homolog (yeast, alpha-1,3-glucosyltransferase)	Q497D1	29	0.564779	0.608962	0.305187	-0.169228	-0.15025	-0.453854	0.153354	-0.472832	0.134376	374 +/- 20	349 +/- 11	347 +/- 18	356 +/- 11											0.00971389	0.0697759	0.0902261	0.276881	1.98886	2.57177
1371772_at	Alkbh3	Alkbh3	alkB, alkylation repair homolog 3 (E. coli)	Q5XIC8	29	0.943605	0.214533	0.652167	-0.0207229	-0.369356	-0.237042	-0.501669	0.11159	-0.153036	830 +/- 39	805 +/- 24	842 +/- 25	789 +/- 27											0.00973769	0.0698487	0.0903504	0.276564	1.9838	2.56608
1388692_at	Alkbh7	Alkbh7	alkB, alkylation repair homolog 7 (E. coli)	---	29	0.181411	0.0240587	0.396536	0.398698	0.696629	0.446448	0.94681	0.148517	0.648878	727 +/- 19	757 +/- 16	737 +/- 22	800 +/- 19											0.00993774	0.0699317	0.0904645	0.281238	1.97907	2.56014
1368776_at	Alox5	Alox5	arachidonate 5-lipoxygenase	P12527	5	0.625469	0.682839	0.804373	-0.143331	0.119893	0.192495	0.0472909	-0.0707291	-0.215933	45 +/- 4	48 +/- 5	44 +/- 5	45 +/- 6											0.0100892	0.0699891	0.0905984	0.284508	1.97364	2.55481
1369672_at	Alox5ap	Alox5ap	arachidonate 5-lipoxygenase activating protein	P20291	29	0.0263949	0.243131	0.57241	0.684409	-0.3467	-0.512599	-0.180801	0.51851	0.850308	124 +/- 8	113 +/- 6	136 +/- 4	132 +/- 7											0.0101213	0.0700661	0.0906279	0.284402	1.96881	2.54658
1383155_at	Als2cr13	Als2cr13	amyotrophic lateral sclerosis 2 (juvenile) chromosome region, candidate 13	---	29	0.282225	0.884148	0.689165	0.31874	0.042693	0.160053	-0.0746672	0.4361	0.201379	1684 +/- 27	1706 +/- 52	1743 +/- 29	1733 +/- 41											0.0101901	0.0701636	0.0907183	0.285322	1.96458	2.54011
1375896_at	Als2cr2	Als2cr2	amyotrophic lateral sclerosis 2 (juvenile) chromosome region, candidate 2	---	29	0.159977	0.118931	0.947747	-0.420015	0.468288	0.487486	0.449089	-0.400816	-0.439214	797 +/- 19	827 +/- 11	772 +/- 19	800 +/- 24											0.0102572	0.0702859	0.0907949	0.286189	1.96108	2.5333
1367775_at	Amacr	Amacr	alpha-methylacyl-CoA racemase	P70473	29	0.60541	0.405074	0.705987	0.151751	0.245622	0.134953	0.356291	0.0410824	0.26242	680 +/- 15	688 +/- 14	682 +/- 21	702 +/- 8											0.010276	0.0705581	0.0908902	0.28571	1.96176	2.52707
1367933_at	Amd1	Amd1	S-adenosylmethionine decarboxylase 1	P17708	29	0.461694	0.0933573	0.414146	0.216808	0.505934	0.746779	0.265089	0.457653	-0.024037	2405 +/- 23	2523 +/- 46	2477 +/- 49	2519 +/- 64											0.0103039	0.0707714	0.0909153	0.285482	1.96081	2.51893
1393888_at	Amh	Amh	anti-Mullerian hormone	P49000	17	0.390464	0.815067	0.407301	0.253461	0.0685531	-0.17589	0.312996	0.00901766	0.497904	46 +/- 2	44 +/- 3	46 +/- 3	50 +/- 5											0.0103815	0.0709065	0.0909879	0.286632	1.95771	2.51215
1368243_at	Amhr2	Amhr2	anti-Mullerian hormone type 2 receptor	Q62893	3	0.85676	0.541672	0.268936	-0.0528919	0.179451	-0.148455	0.507358	-0.380799	0.275015	71 +/- 4	68 +/- 6	63 +/- 7	73 +/- 5											0.0104111	0.0709106	0.0910937	0.286449	1.95103	2.50634
1373345_at	Amigo2	Amigo2	adhesion molecule with Ig like domain 2	Q7TNJ4	29	0.764413	0.436362	0.719853	0.087869	0.229415	0.124216	0.334614	-0.01733	0.193068	560 +/- 14	568 +/- 24	558 +/- 23	582 +/- 18											0.0105045	0.0713523	0.0912115	0.288019	1.95639	2.5009
1378338_at	Ammecr1l	Ammecr1l	AMME chromosomal region gene 1-like	---	29	0.0674763	0.687594	0.89781	-0.554353	-0.117988	-0.0803615	-0.155615	-0.516726	-0.59198	160 +/- 9	158 +/- 6	147 +/- 7	143 +/- 5											0.0105159	0.0714711	0.0912431	0.287337	1.95289	2.49314
1398306_at	Ampd1	Ampd1	adenosine monophosphate deaminase 1 (isoform M)	P10759	18	0.677609	0.211453	0.326879	-0.121994	0.37193	0.661956	0.0819044	0.168031	-0.41202	23 +/- 1	29 +/- 3	24 +/- 2	25 +/- 4											0.0105977	0.0714827	0.0912827	0.288578	1.94649	2.48565
1372782_a_at	Ampd2	Ampd2	adenosine monophosphate deaminase 2 (isoform L)	Q02356	29	0.00780183	0.686472	0.0903504	-0.838935	-0.118437	0.39248	-0.629355	-0.328017	-1.34985	1094 +/- 20	1117 +/- 12	1076 +/- 16	1040 +/- 16											0.010743	0.07178	0.0916708	0.291533	1.94789	2.48767
1368342_at	Ampd3	Ampd3	adenosine monophosphate deaminase 3	O09178	29	0.423284	0.663995	0.97096	-0.236098	-0.127495	-0.138159	-0.116831	-0.246762	-0.225434	1516 +/- 48	1494 +/- 47	1477 +/- 26	1459 +/- 53											0.0108213	0.0719084	0.0918479	0.292656	1.94472	2.48397
1369839_at	Amph	Amph	amphiphysin	O08838	29	0.736875	0.322266	0.944192	-0.0985363	0.29286	0.272353	0.313367	-0.119043	-0.0780295	978 +/- 39	1011 +/- 18	963 +/- 39	1002 +/- 45											0.0108579	0.0721632	0.0918536	0.292647	1.94497	2.47567
1383920_at	Amt	Amt	aminomethyltransferase (glycine cleavage system protein T)	Q5XI85	29	0.90134	0.376812	0.602773	0.0363201	-0.260959	-0.413826	-0.108091	-0.116548	0.189188	423 +/- 17	396 +/- 16	416 +/- 23	409 +/- 19											0.0109297	0.0722607	0.092	0.293582	1.941	2.47121
1388941_at	Amz2	Amz2	archaelysin family metallopeptidase 2	Q400C7	29	0.15104	0.897755	0.68524	-0.429583	-0.0376478	-0.156579	0.081283	-0.548514	-0.310652	834 +/- 28	820 +/- 22	785 +/- 33	793 +/- 12											0.0109775	0.0725597	0.0922839	0.29387	1.94244	2.47047
1367482_at	Anapc11	Anapc11	anaphase promoting complex subunit 11 homolog (yeast)	---	29	0.738408	0.452278	0.728719	-0.097939	0.221445	0.323167	0.119723	0.00378298	-0.199661	1423 +/- 37	1477 +/- 57	1424 +/- 49	1444 +/- 43											0.0109902	0.0726384	0.0925101	0.293221	1.938	2.46818
1389087_at	Anapc2	Anapc2	anaphase promoting complex subunit 2	Q3B7T7	29	0.970992	0.27027	0.530538	0.0106525	0.326972	0.511432	0.142512	0.195112	-0.173807	1027 +/- 19	1069 +/- 20	1043 +/- 26	1055 +/- 30											0.0110397	0.0726554	0.0925443	0.293553	1.93195	2.46081
1374163_at	Anapc4	Anapc4	anaphase promoting complex subunit 4	---	29	0.259227	0.743505	0.705306	-0.334815	0.0959559	0.206894	-0.0149825	-0.223877	-0.445753	1393 +/- 19	1409 +/- 23	1375 +/- 28	1373 +/- 21											0.0111297	0.0726787	0.0925874	0.294957	1.92611	2.45372
1390326_at	Ang1	Ang1	angiogenin, ribonuclease A family, member 1	Q5WRG2	29	0.292827	0.938533	0.759587	0.311646	0.0225903	0.112319	-0.0671388	0.401375	0.221917	110 +/- 4	113 +/- 6	119 +/- 7	117 +/- 8											0.0112041	0.073012	0.0927536	0.295937	1.92849	2.44993
1381487_at	Angpt1	Angpt1	angiopoietin 1	O35460	9	0.834714	0.466782	0.245652	-0.06115	-0.214326	-0.559127	0.130474	-0.405951	0.283651	27 +/- 4	20 +/- 4	22 +/- 5	24 +/- 3											0.0113129	0.0732456	0.0927767	0.297819	1.92823	2.4424
1374207_at	Angpt2	Angpt2	angiopoietin 2	O35462	27	0.866014	0.617463	0.309469	-0.0494388	-0.146676	-0.447548	0.154195	-0.35031	0.251433	59 +/- 21	40 +/- 6	44 +/- 3	51 +/- 7											0.0113198	0.073411	0.0929711	0.297014	1.92619	2.43941
1388924_at	Angptl4	Angptl4	angiopoietin-like 4	Q6TMA8	29	0.994033	0.862133	0.204722	-0.00219082	0.050886	-0.326772	0.428544	-0.379849	0.375467	221 +/- 11	209 +/- 10	207 +/- 7	223 +/- 12											0.0113362	0.0735607	0.0930284	0.296461	1.92375	2.43286
1387276_at	Ania4	Ania4	activity and neurotransmitter-induced early gene protein 4 (ania-4)	Q9R1P9	29	0.228935	0.915422	0.627915	0.357678	0.0311137	0.173427	-0.1112	0.499992	0.215365	1167 +/- 30	1188 +/- 29	1228 +/- 48	1215 +/- 31											0.0113936	0.0736645	0.093198	0.296983	1.92012	2.42928
1369249_at	Ank	Ank	progressive ankylosis	P58366	29	0.673019	0.335481	0.302842	-0.123844	0.284814	0.589926	-0.0202983	0.181268	-0.428956	796 +/- 24	856 +/- 22	815 +/- 41	813 +/- 30											0.0114551	0.0738301	0.0932938	0.297606	1.91813	2.4238
1389398_at	Ank1	Ank1	ankyrin 1, erythroid	---	29	0.837557	0.481849	0.861653	-0.0600825	0.207069	0.156004	0.258134	-0.111148	-0.00901744	142 +/- 8	146 +/- 6	139 +/- 10	146 +/- 6											0.0114759	0.0739027	0.0933397	0.297172	1.91374	2.41707
1373351_at	Ank2	Ank2	ankyrin 2, neuronal	P97582	29	0.507955	0.559592	0.846286	-0.194796	-0.171504	-0.228313	-0.114694	-0.251605	-0.137986	5870 +/- 127	5761 +/- 165	5750 +/- 115	5695 +/- 124											0.0114776	0.0739035	0.0935124	0.296249	1.90753	2.41365
1370638_at	Ank3	Ank3	ankyrin 3, epithelial	O70510	29	0.674034	0.676967	0.587602	0.123434	-0.122252	0.0370849	-0.28159	0.282772	-0.0359029	2415 +/- 44	2422 +/- 61	2465 +/- 36	2416 +/- 57											0.0114793	0.0742777	0.0936131	0.29533	1.91096	2.40841
1376357_at	Ankib1	Ankib1	ankyrin repeat and IBR domain containing 1	B0BNH5	29	0.213161	0.938455	0.561478	0.370499	-0.0226192	0.148056	-0.193294	0.541173	0.199824	1201 +/- 19	1215 +/- 20	1251 +/- 27	1233 +/- 41											0.0114842	0.0743365	0.094024	0.294502	1.90629	2.41115
1373443_a_at	Ankra2	Ankra2	ankyrin repeat, family A (RFXANK-like), 2	P04177	29	0.586913	0.802004	0.866608	0.159633	0.0735009	0.122718	0.0242836	0.20885	0.110416	346 +/- 23	356 +/- 27	363 +/- 21	365 +/- 17											0.0115673	0.0744582	0.0940701	0.295674	1.90325	2.40455
1367664_at	Ankrd1	Ankrd1	ankyrin repeat domain 1 (cardiac muscle)	Q8R560	21	0.653203	0.821129	0.974838	-0.13189	0.0662644	0.0570248	0.0755041	-0.14113	-0.12265	30 +/- 3	31 +/- 3	29 +/- 3	30 +/- 3											0.0116763	0.0751015	0.0941462	0.297501	1.91352	2.39876
1373619_at	Ankrd10	Ankrd10	ankyrin repeat domain 10	Q4G039	29	0.166286	0.65937	0.363262	0.413516	-0.129375	0.139202	-0.397953	0.682093	0.144938	1127 +/- 39	1146 +/- 31	1219 +/- 42	1165 +/- 44											0.0117176	0.0752115	0.0947062	0.297598	1.91018	2.40529
1373059_at	Ankrd13a	Ankrd13a	ankyrin repeat domain 13a	Q5U313	29	0.182728	0.313547	0.662757	0.397454	-0.298294	-0.170296	-0.426291	0.525452	0.269456	1012 +/- 35	991 +/- 39	1079 +/- 42	1025 +/- 22											0.0117931	0.0752228	0.0947169	0.298557	1.90436	2.39788
1371636_at	Ankrd13c	Ankrd13c	ankyrin repeat domain 13C	---	29	0.00744333	0.317897	0.37128	-0.844676	-0.29557	-0.559616	-0.0315231	-1.10872	-0.580629	3543 +/- 78	3430 +/- 53	3320 +/- 44	3314 +/- 31											0.0118827	0.0758405	0.094771	0.299867	1.91389	2.39161
1372069_at	Ankrd15	Ankrd15	ankyrin repeat domain 15	Q3B7V4	29	0.00410043	0.50775	0.859821	0.916384	-0.194891	-0.143142	-0.24664	0.968133	0.864635	779 +/- 18	764 +/- 26	874 +/- 27	849 +/- 44											0.0121822	0.0758954	0.09559	0.30645	1.90919	2.40462
1391416_at	Ankrd17	Ankrd17	ankyrin repeat domain 17	Q99MD2	29	0.764205	0.986141	0.859919	0.0879493	0.00508818	-0.0466236	0.0568	0.0362375	0.139661	1927 +/- 41	1919 +/- 25	1932 +/- 29	1941 +/- 83											0.012245	0.0759864	0.0957688	0.307054	1.90543	2.40149
1375975_at	Ankrd26	Ankrd26	ankyrin repeat domain 26	---	29	0.857905	0.515693	0.45817	0.0524641	-0.191226	0.0273111	-0.409763	0.271001	-0.166073	245 +/- 10	246 +/- 8	255 +/- 13	239 +/- 16											0.0123102	0.0761747	0.0958163	0.307716	1.90413	2.3951
1374694_at	Ankrd28	Ankrd28	ankyrin repeat domain 28	---	29	0.393764	0.73307	0.397724	0.251674	-0.100021	0.149521	-0.349564	0.501217	0.00213148	1463 +/- 32	1492 +/- 58	1560 +/- 56	1493 +/- 77											0.0123626	0.0761961	0.0958603	0.308054	1.89867	2.38867
1398542_at	Ankrd34	Ankrd34	ankyrin repeat domain 34	Q5BJT1	29	0.0408298	0.956935	0.22629	-0.625522	0.0158188	0.375599	-0.343962	-0.265742	-0.985302	898 +/- 23	929 +/- 20	875 +/- 29	846 +/- 26											0.0124167	0.076232	0.0972063	0.308432	1.89361	2.41462
1373685_at	Ankrd37	Ankrd37	ankyrin repeat domain 37	---	29	0.318515	0.611196	0.386362	-0.295185	-0.149309	-0.405004	0.106387	-0.55088	-0.0394892	173 +/- 10	162 +/- 8	157 +/- 3	160 +/- 9											0.0124623	0.0762667	0.0972636	0.308597	1.88856	2.40849
1376791_at	Ankrd43	Ankrd43	ankyrin repeat domain 43	---	29	0.509085	0.157381	0.202299	-0.194272	-0.422749	-0.0429937	-0.802504	0.185483	-0.574028	333 +/- 12	331 +/- 14	341 +/- 15	304 +/- 10											0.0124722	0.0769437	0.0973518	0.307882	1.89938	2.40317
1371805_at	Ankrd46	Ankrd46	ankyrin repeat domain 46	Q76K24	29	0.0639072	0.890725	0.961811	-0.562255	0.0402527	0.0262264	0.0542791	-0.576282	-0.548229	3381 +/- 56	3387 +/- 66	3255 +/- 60	3267 +/- 70											0.0125964	0.0772084	0.0973938	0.309981	1.9	2.39673
1383964_at	Ankrd50	Ankrd50	ankrin repeat domain 50	---	29	0.239626	0.997089	0.903786	-0.349364	-0.00106871	0.0343461	-0.0364835	-0.31395	-0.384779	519 +/- 17	522 +/- 18	497 +/- 23	495 +/- 25											0.01277	0.0772911	0.0982381	0.313281	1.89614	2.41003
1389264_at	Ankrd54	Ankrd54	ankyrin repeat domain 54	Q566C8	29	0.0388314	0.608645	0.493677	0.63242	-0.150384	0.0510785	-0.351847	0.833883	0.430958	148 +/- 5	149 +/- 4	163 +/- 6	157 +/- 7											0.0129125	0.0774129	0.0983891	0.315798	1.89327	2.40628
1382589_at	Ankrd55	Ankrd55	ankyrin repeat domain 55	---	29	0.860478	0.520889	0.0387298	-0.0515037	0.188846	-0.443934	0.821625	-0.684283	0.581276	100 +/- 4	92 +/- 5	88 +/- 3	102 +/- 6											0.0131854	0.0778178	0.0984195	0.321481	1.89732	2.39962
1386065_at	Ankrd57	Ankrd57	ankyrin repeat domain 57	---	29	0.738703	0.272849	0.422155	0.0978241	-0.325174	-0.561855	-0.088492	-0.138857	0.334506	231 +/- 7	210 +/- 13	226 +/- 10	223 +/- 12											0.013226	0.0778864	0.0988688	0.321482	1.89317	2.40318
1377046_at	Ankrd6	Ankrd6	ankyrin repeat domain 6	---	29	0.257051	0.800935	0.738467	0.336389	-0.0739067	0.0240096	-0.171823	0.434305	0.238472	930 +/- 14	931 +/- 16	955 +/- 17	945 +/- 22											0.0132761	0.0779087	0.0989581	0.321712	1.88792	2.39799
1376638_at	Anks3	Anks3	ankyrin repeat and sterile alpha motif domain containing 3	Q5M9H0	29	0.729693	0.216763	0.250174	-0.101341	-0.367509	-0.0260795	-0.708938	0.240089	-0.44277	346 +/- 8	345 +/- 9	354 +/- 14	329 +/- 9											0.0132999	0.0780195	0.0992501	0.321306	1.88484	2.39774
1377948_at	Ankzf1	Ankzf1	ankyrin repeat and zinc finger domain containing 1	Q66H85	29	0.903142	0.0743365	0.975421	0.0356532	-0.540136	-0.531111	-0.549161	0.0446783	0.026628	255 +/- 7	240 +/- 7	256 +/- 10	241 +/- 7											0.013322	0.0781807	0.099507	0.320861	1.88299	2.39664
1373250_at	Anln	Anln	anillin, actin binding protein (scraps homolog, Drosophila)	---	29	0.00265926	0.837025	0.058266	0.967424	0.0602821	0.635854	-0.51529	1.543	0.391851	1625 +/- 51	1772 +/- 82	1981 +/- 48	1862 +/- 78											0.0133661	0.0785593	0.0995949	0.320947	1.88638	2.39149
1369063_at	Anp32a	Anp32a	acidic (leucine-rich) nuclear phosphoprotein 32 family, member A	P49911	29	0.846706	0.822152	0.483729	-0.0566519	0.0658784	0.272051	-0.140294	0.149521	-0.262824	962 +/- 39	1010 +/- 48	988 +/- 51	964 +/- 69											0.0134215	0.0789438	0.0997686	0.321304	1.88988	2.38842
1386915_at	Anp32b	Anp32b	acidic nuclear phosphoprotein 32 family, member B	Q9EST6	29	0.00954952	0.970372	0.315491	0.814106	0.0108801	0.307953	-0.286193	1.11118	0.517033	1576 +/- 32	1619 +/- 33	1731 +/- 40	1691 +/- 59											0.0134259	0.079313	0.100452	0.320442	1.893	2.39753
1372620_at	Anp32e	Anp32e	acidic (leucine-rich) nuclear phosphoprotein 32 family, member E	Q5XIE0	29	0.986763	0.822986	0.973962	-0.00485984	0.0655638	0.0751252	0.0560024	0.00470155	-0.0144212	959 +/- 31	967 +/- 31	959 +/- 33	965 +/- 27											0.0134715	0.0796072	0.100547	0.320564	1.89432	2.39261
1386938_at	Anpep	Anpep	alanyl (membrane) aminopeptidase	P15684	5	0.237126	0.503274	0.772471	-0.351284	-0.196969	-0.281741	-0.112198	-0.436055	-0.266512	80 +/- 9	73 +/- 4	70 +/- 6	67 +/- 3											0.0135237	0.0796764	0.100578	0.320845	1.89029	2.38616
1367614_at	Anxa1	Anxa1	annexin A1	P07150	29	0.799139	0.264322	0.604748	-0.0745891	-0.331167	-0.483198	-0.179136	-0.22662	0.077442	106 +/- 32	76 +/- 4	92 +/- 7	81 +/- 4											0.0135805	0.0800301	0.100863	0.321229	1.89301	2.38578
1388445_at	Anxa11	Anxa11	annexin A11	Q5XI77	29	0.479556	0.873169	0.123308	-0.208165	0.046774	0.509313	-0.415765	0.254374	-0.670704	2962 +/- 64	3096 +/- 87	3029 +/- 77	2919 +/- 68											0.013683	0.0807278	0.101605	0.32269	1.90383	2.39619
1367584_at	Anxa2	Anxa2	annexin A2	Q07936	8	0.439981	0.204177	0.30955	-0.227588	-0.378128	-0.678948	-0.0773079	-0.528407	0.0732322	322 +/- 74	222 +/- 9	244 +/- 10	233 +/- 11											0.0137176	0.0810775	0.101934	0.322547	1.9064	2.39681
1367974_at	Anxa3	Anxa3	annexin A3	P14669	29	0.000171861	0.621908	0.559577	1.27904	0.144817	-0.0266933	0.316327	1.10753	1.45055	1658 +/- 35	1651 +/- 67	1970 +/- 37	2059 +/- 164											0.0137236	0.0811834	0.102237	0.321733	1.90325	2.39682
1389305_at	Anxa4	Anxa4	annexin A4	P55260	29	0.0338021	0.627566	0.672382	0.651312	-0.142458	-0.266559	-0.018357	0.527211	0.775413	431 +/- 33	402 +/- 24	488 +/- 29	486 +/- 39											0.0137255	0.0812583	0.102321	0.320828	1.89938	2.39171
1386862_at	Anxa5	Anxa5	annexin A5	O70371	29	0.637016	0.344021	0.621708	0.138541	-0.27973	-0.134829	-0.42463	0.283441	-0.00635937	1544 +/- 102	1513 +/- 33	1608 +/- 37	1511 +/- 48											0.0137509	0.0813449	0.102541	0.320477	1.89581	2.3898
1387673_a_at	Anxa6	Anxa6	annexin A6	P48037	29	0.57917	0.851688	0.463983	0.162969	-0.0547876	-0.270478	0.160903	-0.0527215	0.378659	1269 +/- 31	1242 +/- 26	1263 +/- 31	1279 +/- 19											0.0137619	0.0814974	0.102582	0.319792	1.8938	2.38375
1368143_at	Anxa7	Anxa7	annexin A7	Q6IRJ7	29	0.660203	0.708308	0.401467	0.129036	0.109751	-0.137789	0.357291	-0.118504	0.376576	742 +/- 15	732 +/- 26	734 +/- 18	759 +/- 18											0.0138811	0.0817288	0.102702	0.32162	1.89362	2.37955
1372007_at	Aof2	Aof2	amine oxidase (flavin containing) domain 2	---	29	0.155783	0.05661	0.635297	-0.42445	0.579697	0.718948	0.440445	-0.285198	-0.563701	959 +/- 9	987 +/- 13	948 +/- 10	965 +/- 14											0.0138888	0.0818318	0.102883	0.320861	1.89048	2.37681
1387376_at	Aox1	Aox1	aldehyde oxidase 1	Q9Z0U5	29	0.428401	0.496767	0.692393	0.233469	-0.20001	-0.0839391	-0.316082	0.34954	0.117398	243 +/- 14	239 +/- 9	258 +/- 11	244 +/- 15											0.0139752	0.0821587	0.102941	0.321918	1.89252	2.37123
1367872_at	Ap1b1	Ap1b1	adaptor protein complex AP-1, beta 1 subunit	P52303	29	0.246696	0.379339	0.773686	-0.344018	0.259558	0.343863	0.175252	-0.259713	-0.428324	1192 +/- 20	1221 +/- 22	1169 +/- 26	1184 +/- 31											0.014	0.0821888	0.103424	0.321554	1.88772	2.37544
1373816_at	Ap1g1	Ap1g1	adaptor-related protein complex 1, gamma 1 subunit	Q8R525	29	0.0933787	0.917892	0.527357	-0.505899	-0.0302014	0.155699	-0.216102	-0.319998	-0.6918	621 +/- 11	630 +/- 20	601 +/- 24	588 +/- 8											0.0141349	0.0822235	0.103535	0.323715	1.88306	2.37112
1370717_at	Ap1gbp1	Ap1gbp1	AP1 gamma subunit binding protein 1	Q9JKC9	29	0.00205534	0.27458	0.455924	-0.997448	-0.323974	-0.104331	-0.543617	-0.777805	-1.21709	300 +/- 12	297 +/- 8	276 +/- 8	259 +/- 5											0.0142668	0.0824294	0.103986	0.325793	1.88234	2.37459
1372045_at	Ap1m1	Ap1m1	adaptor-related protein complex AP-1, mu subunit 1	Q32Q06	29	0.0652147	0.416097	0.487229	-0.559317	-0.239826	-0.0353168	-0.444335	-0.354808	-0.763825	865 +/- 27	861 +/- 17	832 +/- 31	791 +/- 32											0.0142963	0.0824572	0.104034	0.325528	1.87756	2.36886
1369982_at	Ap2a2	Ap2a2	adaptor protein complex AP-2, alpha 2 subunit	P18484	29	0.968705	0.136047	0.227351	-0.0114926	0.446718	0.0877828	0.805654	-0.370428	0.347443	1622 +/- 27	1632 +/- 28	1580 +/- 37	1670 +/- 38											0.0143553	0.0825009	0.104089	0.325935	1.87317	2.36333
1367704_at	Ap2b1	Ap2b1	adaptor-related protein complex 2, beta 1 subunit	P62944	29	0.135558	0.552203	0.192211	-0.447303	-0.174764	-0.563467	0.213938	-0.836005	-0.0586003	4353 +/- 52	4240 +/- 58	4186 +/- 36	4228 +/- 83											0.0143627	0.0825207	0.104382	0.325172	1.86827	2.36321
1398765_at	Ap2m1	Ap2m1	adaptor-related protein complex 2, mu 1 subunit	P84092	29	0.0747345	0.432935	0.956613	-0.539347	-0.231154	-0.247092	-0.215217	-0.555284	-0.523409	8522 +/- 140	8405 +/- 121	8259 +/- 75	8158 +/- 200											0.0143848	0.0830776	0.10508	0.324745	1.87552	2.37224
1386877_at	Ap2s1	Ap2s1	adaptor-related protein complex 2, sigma 1 subunit	P62744	29	0.216665	0.597624	0.637331	-0.36759	0.155054	0.293465	0.0166434	-0.22918	-0.506001	2181 +/- 32	2231 +/- 51	2142 +/- 59	2145 +/- 52											0.0144209	0.0834614	0.105329	0.324634	1.87883	2.37109
1367549_a_at	Ap3d1	Ap3d1	adaptor-related protein complex 3, delta 1 subunit	Q4FZT4	29	0.232252	0.957197	0.540017	-0.355068	-0.0157225	0.16447	-0.195915	-0.174876	-0.53526	6330 +/- 180	6408 +/- 105	6247 +/- 122	6155 +/- 102											0.0144455	0.083744	0.105838	0.324266	1.87985	2.3758
1368062_at	Ap3m1	Ap3m1	adaptor-related protein complex 3, mu 1 subunit	P53676	29	0.363054	0.719515	0.487884	0.268696	-0.105332	-0.30953	0.0988667	0.0644974	0.472895	1109 +/- 12	1092 +/- 18	1113 +/- 21	1119 +/- 13											0.0145529	0.0838715	0.105935	0.325755	1.8774	2.37128
1368246_at	Ap3m2	Ap3m2	adaptor-related protein complex 3, mu 2 subunit	P53678	29	0.461538	0.267211	0.389133	-0.216885	0.32912	0.0749358	0.583305	-0.471069	0.0372994	1098 +/- 17	1103 +/- 9	1063 +/- 18	1106 +/- 39											0.0145757	0.0840741	0.106316	0.325346	1.87663	2.37309
1369197_at	Apaf1	Apaf1	apoptotic peptidase activating factor 1	Q8VI66	29	0.941266	0.0400622	0.188812	0.0215841	0.628135	1.01993	0.236335	0.413384	-0.370216	423 +/- 24	486 +/- 11	449 +/- 20	463 +/- 8											0.0146168	0.0842123	0.106756	0.325346	1.87443	2.37623
1387425_at	Apba1	Apba1	amyloid beta (A4) precursor protein-binding, family A, member 1	O35430	19	0.0412769	0.047558	0.102321	0.62402	0.604334	0.112486	1.09618	0.132173	1.11587	70 +/- 3	72 +/- 4	72 +/- 5	89 +/- 6											0.0146329	0.084325	0.106886	0.324794	1.87168	2.37246
1387289_at	Apba2	Apba2	amyloid beta (A4) precursor protein-binding, family A, member 2	O35431	29	0.87311	0.763009	0.804941	0.0467962	0.08841	0.0160234	0.160797	-0.0255904	0.119183	2393 +/- 52	2397 +/- 55	2387 +/- 69	2427 +/- 119											0.014663	0.0845454	0.107482	0.324551	1.87134	2.37902
1368389_at	Apba3	Apba3	amyloid beta (A4) precursor protein-binding, family A, member 3	O70248	29	0.146567	0.277868	0.613699	0.434545	0.32171	0.173454	0.469966	0.286289	0.582801	105 +/- 6	110 +/- 11	114 +/- 4	128 +/- 12											0.0146684	0.0847536	0.107588	0.323768	1.87072	2.37473
1367842_at	Apbb1	Apbb1	amyloid beta (A4) precursor protein-binding, family B, member 1	P46933	29	0.474963	0.0812583	0.265102	-0.210369	0.526901	0.857513	0.196289	0.120243	-0.540982	3060 +/- 43	3186 +/- 48	3078 +/- 34	3107 +/- 38											0.0146915	0.0848291	0.107674	0.323376	1.86718	2.37003
1377239_at	Apbb1ip	Apbb1ip	amyloid beta (A4) precursor protein-binding, family B, member 1 interacting protein	Q4G016	29	0.00581255	0.603374	0.560509	0.874646	-0.152613	0.0184877	-0.323713	1.04575	0.703546	361 +/- 12	362 +/- 14	414 +/- 15	398 +/- 18											0.0147039	0.0851193	0.108322	0.322752	1.86838	2.37767
1377697_at	Apbb2	Apbb2	amyloid beta (A4) precursor protein-binding, family B, member 2	---	29	0.860846	0.880046	0.643852	-0.0513664	0.0442169	0.17994	-0.0915062	0.0843566	-0.187089	607 +/- 27	622 +/- 21	614 +/- 19	607 +/- 22											0.0147416	0.0851649	0.108639	0.322686	1.86422	2.37805
1387185_at	Apbb3	Apbb3	amyloid beta (A4) precursor protein-binding, family B, member 3	O35827	29	0.663484	0.220272	0.235008	-0.127703	0.364634	0.717554	0.0117127	0.225218	-0.480624	719 +/- 19	757 +/- 11	731 +/- 16	731 +/- 13											0.0147986	0.0851928	0.108725	0.323041	1.85969	2.37338
1387837_at	Apc	Apc	adenomatosis polyposis coli	P70478	29	0.389797	0.517356	0.976636	-0.253823	0.190463	0.199042	0.181884	-0.245244	-0.262402	865 +/- 24	885 +/- 23	840 +/- 20	859 +/- 51											0.0148138	0.0854762	0.108763	0.322486	1.86075	2.36769
1367804_at	Apcs	Apcs	serum amyloid P-component	P23680	20	0.41299	0.92992	0.341209	0.24145	0.025764	0.307158	-0.25563	0.522844	-0.0399436	39 +/- 5	45 +/- 4	48 +/- 6	44 +/- 5											0.014909	0.0854836	0.109018	0.323669	1.85581	2.36673
1385815_at	Apeg1	Apeg1	aortic preferentially expressed gene 1	Q63638	29	0.739027	0.705451	0.73	0.0976982	0.110881	0.00966048	0.212102	-0.00352243	0.198919	561 +/- 16	561 +/- 10	560 +/- 37	577 +/- 17											0.0149448	0.0855132	0.109033	0.323559	1.85138	2.3606
1384675_at	Apeg3	Apeg3	antisense paternally expressed gene 3	Q810D7	29	0.865306	0.653551	0.895477	0.0497029	-0.131748	-0.170239	-0.0932564	0.0112116	0.0881943	91 +/- 9	86 +/- 8	91 +/- 7	88 +/- 9											0.0149507	0.0856333	0.109764	0.322804	1.84893	2.36995
1398815_at	Apeh	Apeh	acylpeptide hydrolase	P13676	29	0.857271	0.120119	0.303973	-0.0527009	0.466711	0.162327	0.771095	-0.357085	0.251683	778 +/- 16	789 +/- 20	755 +/- 18	805 +/- 19											0.0149779	0.0859466	0.11015	0.322514	1.85066	2.37181
1386910_a_at	Apex1	Apex1	apurinic/apyrimidinic endonuclease 1	P43138	29	0.55881	0.932418	0.670983	0.171848	-0.0248432	0.0998228	-0.149509	0.296514	0.0471817	1289 +/- 30	1302 +/- 36	1327 +/- 30	1308 +/- 51											0.0150536	0.085967	0.11016	0.323265	1.84608	2.3656
1388885_at	Aph1a	Aph1a	anterior pharynx defective 1a homolog (C. elegans)	Q5PQQ3	29	0.572029	0.598291	0.657749	0.166064	-0.154771	-0.284805	-0.0247359	0.0360298	0.296099	940 +/- 17	923 +/- 24	942 +/- 11	941 +/- 7											0.0150537	0.0860453	0.11061	0.322393	1.84276	2.36885
1388440_at	Aph1b	Aph1b	anterior pharynx defective 1b homolog (C. elegans)	Q0PY50	29	0.318186	0.643012	0.540363	-0.295389	0.136069	0.316106	-0.0439684	-0.115352	-0.475426	1255 +/- 36	1286 +/- 14	1243 +/- 26	1239 +/- 34											0.0150585	0.0861215	0.110724	0.321627	1.83943	2.36489
1389651_at	Apln	Apln	apelin, AGTRL1 ligand	Q9R0R3	29	0.0357105	0.869989	0.591812	0.643862	0.0479581	0.205492	-0.109576	0.801396	0.486328	816 +/- 37	841 +/- 23	915 +/- 45	901 +/- 34											0.0150972	0.0862052	0.110957	0.321586	1.83626	2.36351
1388121_at	Aplp2	Aplp2	amyloid beta (A4) precursor-like protein 2	P15943	29	0.495299	0.44992	0.256122	-0.2007	0.222615	-0.11445	0.559679	-0.537764	0.136364	3673 +/- 94	3638 +/- 84	3507 +/- 72	3680 +/- 104											0.0151323	0.0865907	0.111248	0.321471	1.83953	2.36335
1384929_at	Apob48r	Apob48r	apolipoprotein B48 receptor	---	23	0.896624	0.0538435	0.850623	0.0380664	-0.586832	-0.642018	-0.531646	-0.0171197	0.0932524	87 +/- 7	76 +/- 4	86 +/- 4	77 +/- 4											0.0152628	0.0866093	0.111323	0.323376	1.83501	2.35861
1368270_at	Apobec1	Apobec1	apolipoprotein B editing complex 1	P38483	29	0.00272034	0.754172	0.200852	0.964766	-0.0918212	0.289196	-0.472838	1.34578	0.583749	93 +/- 6	100 +/- 6	123 +/- 6	113 +/- 9											0.0154586	0.0867212	0.111385	0.32665	1.83248	2.35365
1368587_at	Apoc1	Apoc1	apolipoprotein C-I	P19939	29	0.50748	0.987034	0.684441	0.195016	0.00476049	0.124011	-0.11449	0.314267	0.075765	1574 +/- 69	1600 +/- 37	1640 +/- 39	1616 +/- 92											0.015479	0.0870069	0.111752	0.326212	1.83362	2.35512
1398258_at	Apod	Apod	apolipoprotein D	P23593	29	0.0113936	0.651189	0.887435	0.792193	-0.132714	-0.0912403	-0.174187	0.833666	0.750719	2825 +/- 173	2773 +/- 136	3293 +/- 158	3196 +/- 182											0.0154855	0.0874251	0.112011	0.325482	1.83755	2.35431
1370862_at	Apoe	Apoe	apolipoprotein E	P02650	29	0.77356	0.315479	0.702006	-0.0843537	-0.29708	-0.409327	-0.184834	-0.196601	0.0278932	10156 +/- 259	9790 +/- 158	9981 +/- 289	9815 +/- 333											0.0155138	0.0877211	0.11207	0.325214	1.83889	2.34932
1389350_at	Apoh	Apoh	apolipoprotein H	P26644	4	0.239519	0.34864	0.242809	0.349447	-0.277015	-0.623958	0.0699282	0.00250352	0.696389	36 +/- 2	30 +/- 2	36 +/- 4	37 +/- 4											0.0156894	0.0877566	0.112095	0.328029	1.83478	2.34365
1386980_at	Apom	Apom	apolipoprotein M	P14630	5	0.528229	0.951808	0.562313	0.185505	-0.0177044	0.152604	-0.188013	0.355814	0.0151967	22 +/- 5	24 +/- 3	27 +/- 2	24 +/- 4											0.0157626	0.0878716	0.112118	0.328692	1.83235	2.33796
1393826_at	Apon	Apon	apolipoprotein N	Q5M890	9	0.111983	0.306785	0.525206	0.477784	-0.302581	-0.115703	-0.489459	0.664662	0.290907	15 +/- 3	14 +/- 2	22 +/- 4	17 +/- 4											0.015887	0.0878905	0.112219	0.330416	1.82794	2.33393
1389148_at	Apool	Apool	apolipoprotein O-like	Q5U1W6	29	0.529915	0.830024	0.151423	0.184741	-0.0629136	-0.492078	0.366251	-0.244423	0.613906	255 +/- 5	243 +/- 9	249 +/- 5	258 +/- 8											0.0160095	0.0880302	0.112226	0.332093	1.82605	2.32796
1371572_at	App	App	amyloid beta (A4) precursor protein	P08592	29	0.0773456	0.291767	0.811867	-0.534257	0.312347	0.242584	0.382111	-0.60402	-0.464494	5708 +/- 87	5801 +/- 117	5476 +/- 121	5623 +/- 116											0.0160425	0.0881483	0.112258	0.331909	1.82373	2.32255
1387055_at	Appbp1	Appbp1	amyloid beta precursor protein binding protein 1	A1L122	29	0.147035	0.80059	0.546665	-0.43402	0.0740379	-0.103186	0.251261	-0.611244	-0.256797	1242 +/- 12	1234 +/- 17	1196 +/- 36	1215 +/- 13											0.0160742	0.0889424	0.112453	0.331697	1.83536	2.32051
1383091_at	Appbp2	Appbp2	amyloid beta precursor protein (cytoplasmic tail) binding protein 2	A5HK05	29	0.785298	0.411473	0.562365	-0.0798611	0.242246	0.0719602	0.412531	-0.250147	0.0904245	429 +/- 13	433 +/- 9	415 +/- 9	438 +/- 31											0.0161761	0.0889719	0.11247	0.332933	1.8312	2.31484
1372754_at	Appl2	Appl2	adaptor protein, phosphotyrosine interaction, PH domain and leucine zipper containing 2	---	29	0.013683	0.895599	0.636188	0.769225	-0.0384461	0.100437	-0.177329	0.908108	0.630342	1306 +/- 31	1321 +/- 35	1438 +/- 47	1412 +/- 59											0.0161932	0.0891331	0.112564	0.332422	1.82977	2.31076
1387651_at	Aqp1	Aqp1	aquaporin 1	P29975	17	0.858929	0.289782	0.92281	-0.0520817	-0.313664	-0.34205	-0.285278	-0.0804678	-0.0236957	143 +/- 39	115 +/- 9	136 +/- 13	113 +/- 12											0.0162479	0.0893154	0.11301	0.332684	1.82877	2.31394
1384877_at	Aqp11	Aqp11	aquaporin 11	Q8CHM1	29	0.862043	0.3085	0.462648	-0.0509194	0.301487	0.51783	0.0851452	0.165423	-0.267262	175 +/- 9	188 +/- 5	179 +/- 8	181 +/- 5											0.0162543	0.0893421	0.113048	0.331957	1.82461	2.30875
1393874_at	Aqp12	Aqp12	aquaporin 12	---	4	0.405341	0.177444	0.431104	-0.245481	-0.402487	-0.170399	-0.634574	-0.0133931	-0.477568	88 +/- 8	84 +/- 6	88 +/- 7	72 +/- 9											0.0163717	0.0894751	0.113176	0.333495	1.82262	2.30541
1372190_at	Aqp4	Aqp4	aquaporin 4	P47863	29	0.252314	0.367444	0.90019	0.33985	-0.266206	-0.229461	-0.302952	0.376596	0.303105	7121 +/- 133	6961 +/- 203	7383 +/- 227	7172 +/- 247											0.0163756	0.0895661	0.11318	0.332719	1.8198	2.29959
1369298_at	Aqp6	Aqp6	aquaporin 6	Q9WTY0	6	0.954242	0.0985987	0.845231	0.0168093	-0.497565	-0.44036	-0.554769	0.0740137	-0.0403952	20 +/- 3	16 +/- 3	21 +/- 2	15 +/- 4											0.0164677	0.0895813	0.11321	0.333735	1.81545	2.29432
1368621_at	Aqp9	Aqp9	aquaporin 9	P56627	29	0.726776	0.216151	0.488599	0.102483	-0.368015	-0.571875	-0.164155	-0.101377	0.306343	185 +/- 7	167 +/- 7	182 +/- 8	177 +/- 14											0.0165453	0.0896842	0.113473	0.334451	1.8129	2.29378
1369159_at	Ar	Ar	androgen receptor	P15207	29	0.239597	0.455148	0.246504	-0.349387	-0.220026	0.124137	-0.564188	-0.0052245	-0.693549	144 +/- 5	146 +/- 4	144 +/- 4	133 +/- 7											0.0165728	0.0899355	0.113971	0.334154	1.81336	2.29798
1388305_at	Araf	Araf	v-raf murine sarcoma 3611 viral oncogene homolog	P14056	29	0.264146	0.25192	0.494533	0.331291	-0.34014	-0.139081	-0.5412	0.532351	0.130232	2459 +/- 80	2412 +/- 116	2637 +/- 79	2456 +/- 100											0.0165879	0.0901616	0.114291	0.333611	1.8133	2.29859
1367560_at	Arbp	Arbp	acidic ribosomal phosphoprotein P0	P19945	29	0.818245	0.767154	0.972728	0.0673524	0.0868143	0.0767998	0.0968289	0.0573379	0.077367	5433 +/- 78	5460 +/- 98	5453 +/- 68	5487 +/- 155											0.0166783	0.0902086	0.11444	0.33458	1.80965	2.29574
1387068_at	Arc	Arc	activity regulated cytoskeletal-associated protein	Q63053	29	0.508381	0.430048	0.672917	0.194598	0.232627	0.356512	0.108742	0.318483	0.0707132	519 +/- 61	582 +/- 38	575 +/- 55	595 +/- 42											0.0167721	0.09118	0.114667	0.335612	1.82452	2.29449
1398896_at	Arcn1	Arcn1	archain 1	Q66H80	29	0.263374	0.0860453	0.755813	0.331841	-0.518305	-0.427118	-0.609492	0.423028	0.240655	1601 +/- 63	1518 +/- 21	1683 +/- 75	1565 +/- 51											0.0168131	0.091181	0.114745	0.335585	1.81995	2.29027
1367459_at	Arf1	Arf1	ADP-ribosylation factor 1	P84079	29	0.0871439	0.758547	0.976379	-0.51639	0.0901309	0.0814572	0.0988046	-0.525064	-0.507717	8359 +/- 144	8396 +/- 130	8123 +/- 134	8167 +/- 79											0.0169182	0.0914341	0.114843	0.336834	1.82041	2.28647
1388813_at	Arf2	Arf2	ADP-ribosylation factor 2	P84082	29	0.335496	0.914302	0.862237	-0.284805	-0.0315271	0.0193199	-0.0823741	-0.233958	-0.335652	783 +/- 23	784 +/- 19	766 +/- 19	761 +/- 16											0.0170086	0.0915514	0.114933	0.337785	1.81818	2.28252
1388997_at	Arf3	Arf3	ADP-ribosylation factor 3	P61206	29	0.43294	0.959311	0.627302	-0.231152	0.0149452	-0.127623	0.157513	-0.37372	-0.0885838	9747 +/- 163	9678 +/- 139	9546 +/- 170	9631 +/- 135											0.0170848	0.0915984	0.11519	0.33845	1.81456	2.28192
1398758_at	Arf4	Arf4	ADP-ribosylation factor 4	P61751	29	0.429627	0.869246	0.993312	-0.232841	-0.0482344	-0.045779	-0.0506897	-0.230386	-0.235297	2884 +/- 67	2875 +/- 36	2839 +/- 52	2829 +/- 67											0.0171287	0.0916582	0.115206	0.338473	1.81122	2.27654
1367748_at	Arf5	Arf5	ADP-ribosylation factor 5	P84083	29	0.0274437	0.726046	0.508857	-0.679242	0.102768	0.297147	-0.0916096	-0.484864	-0.87362	1440 +/- 31	1482 +/- 47	1371 +/- 42	1358 +/- 41											0.0171839	0.0921274	0.115383	0.33872	1.81596	2.27436
1369998_at	Arf6	Arf6	ADP-ribosylation factor 6	P62332	29	0.508639	0.825696	0.606182	-0.194479	0.0645427	-0.0868816	0.215967	-0.345903	-0.0430545	593 +/- 38	583 +/- 34	551 +/- 28	577 +/- 36											0.0172367	0.0924142	0.11551	0.338916	1.8171	2.27122
1376123_at	Arfgap1	Arfgap1	ADP-ribosylation factor GTPase activating protein 1	Q3S4A4	29	0.448987	0.864666	0.636788	0.223079	0.0499413	-0.0886933	0.188576	0.0844441	0.361713	583 +/- 30	573 +/- 25	593 +/- 34	615 +/- 47											0.017242	0.0924984	0.115539	0.338183	1.81425	2.26616
1374213_at	Arfgef2	Arfgef2	ADP-ribosylation factor guanine nucleotide-exchange factor 2 (brefeldin A-inhibited)	Q7TSU1	29	0.834722	0.686938	0.694201	-0.0611468	0.118251	0.00290045	0.233601	-0.176497	0.0542035	214 +/- 5	214 +/- 5	210 +/- 7	216 +/- 9											0.0172506	0.0925872	0.115573	0.337515	1.81151	2.26123
1369026_at	Arfip1	Arfip1	ADP-ribosylation factor interacting protein 1	Q9JHU5	29	0.710114	0.91315	0.966741	0.109037	-0.0319529	-0.0197385	-0.0441672	0.121251	0.0968225	203 +/- 11	203 +/- 11	208 +/- 9	206 +/- 8											0.0172742	0.0928994	0.115602	0.337145	1.81314	2.25623
1373591_at	Arfip2	Arfip2	ADP-ribosylation factor interacting protein 2	Q6AY65	29	0.349753	0.469576	0.556035	0.276364	-0.21297	-0.0398997	-0.386041	0.449435	0.103294	1271 +/- 31	1264 +/- 49	1344 +/- 42	1281 +/- 68											0.0172872	0.093125	0.115671	0.336569	1.81308	2.25203
1370223_at	Arfrp1	Arfrp1	ADP-ribosylation factor related protein 1	Q63055	29	0.147019	0.0895661	0.742028	-0.434038	0.512241	0.608771	0.41571	-0.337508	-0.530569	792 +/- 14	824 +/- 12	774 +/- 18	796 +/- 16											0.0173166	0.0933573	0.115874	0.336315	1.81315	2.25046
1368266_at	Arg1	Arg1	arginase 1, liver	P07824	29	0.661364	0.622723	0.212338	-0.128564	-0.144476	0.226711	-0.515664	0.242624	-0.499751	372 +/- 25	396 +/- 29	397 +/- 31	343 +/- 38											0.0173995	0.0934616	0.116139	0.337099	1.81073	2.25008
1368672_at	Arg2	Arg2	arginase 2	O08701	29	0.0022079	0.24877	0.0332873	-0.989125	-0.342472	-0.995858	0.310915	-1.64251	-0.335739	119 +/- 2	108 +/- 3	102 +/- 4	105 +/- 3											0.0174725	0.0937495	0.116165	0.337688	1.81188	2.24511
1398361_at	Arhgap10	Arhgap10	Rho GTPase activating protein 10	---	21	0.774284	0.0480284	0.798542	0.0840759	-0.602955	-0.528139	-0.677771	0.158892	0.00925988	202 +/- 5	190 +/- 7	206 +/- 6	190 +/- 9											0.0175899	0.0938915	0.11642	0.339129	1.81021	2.24456
1394419_at	Arhgap11a	Arhgap11a	Rho GTPase activating protein 11A	Q5U4E7	29	0.579434	0.17148	0.0512272	0.162854	-0.40831	0.185574	-1.00219	0.756739	-0.43103	172 +/- 9	177 +/- 6	194 +/- 9	164 +/- 11											0.0176239	0.0941103	0.11647	0.33896	1.81002	2.24006
1391637_at	Arhgap15	Arhgap15	Rho GTPase activating protein 15	Q6AYC5	29	0.654311	0.984973	0.731521	0.131437	0.00551731	0.106144	-0.0951089	0.232063	0.030811	154 +/- 11	159 +/- 13	165 +/- 13	160 +/- 23											0.0176677	0.0945024	0.117469	0.33898	1.81317	2.2538
1387035_a_at	Arhgap17	Arhgap17	Rho GTPase activating protein 17	Q99N37	29	0.519133	0.404565	0.325729	-0.189649	0.245892	-0.0448373	0.536622	-0.480379	0.101081	458 +/- 20	455 +/- 16	429 +/- 15	462 +/- 18											0.017733	0.0946268	0.117756	0.339411	1.81117	2.25386
1392590_at	Arhgap24	Arhgap24	Rho GTPase activating protein 24	Q5U2Z7	29	0.0771784	0.205583	0.884295	0.534578	-0.376917	-0.334278	-0.419556	0.577217	0.49194	143 +/- 8	136 +/- 5	156 +/- 6	147 +/- 5											0.0177449	0.0952382	0.118443	0.33882	1.81848	2.26155
1388940_at	Arhgap25	Arhgap25	Rho GTPase activating protein 25	---	29	0.847917	0.817476	0.407663	0.0561987	-0.0676433	-0.311895	0.176609	-0.188053	0.300451	186 +/- 9	177 +/- 9	180 +/- 4	186 +/- 10											0.0177779	0.0952504	0.118475	0.338634	1.81434	2.25671
1382948_at	Arhgap28	Arhgap28	Rho GTPase activating protein 28	---	3	0.961795	0.260908	0.307432	-0.0140319	-0.333605	-0.635773	-0.0314371	-0.3162	0.288136	47 +/- 5	38 +/- 4	43 +/- 2	42 +/- 6											0.0178948	0.095331	0.11871	0.340044	1.81152	2.25578
1392864_at	Arhgap5	Arhgap5	Rho GTPase activating protein 5	Q6TUE6	29	0.185025	0.840198	0.279967	0.395302	-0.0590912	-0.379366	0.261183	0.0750278	0.715577	390 +/- 12	368 +/- 7	394 +/- 10	409 +/- 34											0.0179127	0.0955744	0.118933	0.33957	1.8118	2.2546
1382026_at	Arhgap9	Arhgap9	Rho GTPase activating protein 9	Q32PX8	29	0.226463	0.170055	0.619409	0.359643	0.409726	0.555587	0.263864	0.505504	0.213781	71 +/- 5	84 +/- 6	83 +/- 7	89 +/- 9											0.0179951	0.0956548	0.119307	0.340318	1.80899	2.25629
1371366_at	Arhgdia	Arhgdia	Rho GDP dissociation inhibitor (GDI) alpha	Q5XI73	29	0.132801	0.791422	0.780811	0.45063	-0.0775249	0.00405119	-0.159101	0.532206	0.369054	2678 +/- 91	2679 +/- 60	2850 +/- 97	2798 +/- 130											0.0182294	0.0960168	0.119483	0.343928	1.81152	2.25425
1373881_at	Arhgdib	Arhgdib	Rho, GDP dissociation inhibitor (GDI) beta	Q5M860	29	0.00110371	0.42911	0.560765	1.06908	-0.233106	-0.404094	-0.0621178	0.898092	1.24007	448 +/- 21	420 +/- 18	512 +/- 14	507 +/- 28											0.0182701	0.0960946	0.119753	0.343877	1.80868	2.25398
1370002_at	Arhgef1	Arhgef1	Rho guanine nucleotide exchange factor (GEF) 1	Q5BK37	29	0.186491	0.554543	0.720704	0.39394	-0.173729	-0.0688647	-0.278594	0.498805	0.289075	575 +/- 15	570 +/- 16	611 +/- 23	591 +/- 31											0.0182757	0.0961394	0.11984	0.343168	1.80523	2.25027
1394348_at	Arhgef12	Arhgef12	Rho guanine nucleotide exchange factor (GEF) 12	Q5BMA6	29	0.983267	0.982733	0.911093	0.00614402	-0.00633995	-0.0390528	0.0263729	-0.0265688	0.0388569	308 +/- 14	306 +/- 13	306 +/- 14	308 +/- 27											0.0183106	0.09615	0.119928	0.343009	1.80116	2.24659
1390786_at	Arhgef2	Arhgef2	rho/rac guanine nucleotide exchange factor (GEF) 2	Q5FVC2	29	0.820699	0.678878	0.8004	-0.0664266	-0.121484	-0.0473738	-0.195594	0.00768331	-0.140536	1412 +/- 29	1408 +/- 18	1413 +/- 27	1394 +/- 38											0.0183199	0.0961834	0.119995	0.342375	1.79754	2.24254
1376203_at	Arhgef4	Arhgef4	Rho guanine nucleotide exchange factor (GEF) 4	---	29	0.304247	0.688576	0.493422	0.304207	-0.117596	0.0839867	-0.319178	0.50579	0.102625	2360 +/- 20	2375 +/- 60	2449 +/- 33	2393 +/- 83											0.0183833	0.0961991	0.120048	0.342751	1.7936	2.23826
1372638_at	Arhgef7	Arhgef7	Rho guanine nucleotide exchange factor 7	A3KMH4	29	0.114746	0.0807278	0.157261	-0.473951	-0.52788	-0.105004	-0.950757	-0.051075	-0.896828	367 +/- 10	363 +/- 3	365 +/- 20	328 +/- 5											0.0184033	0.0965455	0.120249	0.342319	1.79584	2.23675
1387199_a_at	Arhgef9	Arhgef9	Cdc42 guanine nucleotide exchange factor (GEF) 9	Q9QX73	29	0.137963	0.741249	0.698437	-0.444445	-0.0968335	0.0168308	-0.210498	-0.330781	-0.55811	4730 +/- 100	4735 +/- 64	4643 +/- 68	4587 +/- 47											0.0186412	0.0968579	0.120354	0.345931	1.79743	2.23346
1368837_at	Arid4b	Arid4b	AT rich interactive domain 4B (Rbp1 like)	Q9JKB5	29	0.107458	0.621382	0.502067	0.484238	0.145037	-0.0524954	0.342569	0.286706	0.68177	653 +/- 17	650 +/- 9	667 +/- 15	685 +/- 18											0.0186834	0.0973965	0.120725	0.345904	1.8032	2.2351
1379311_at	Arid5a	Arid5a	AT rich interactive domain 5A (Mrf1 like)	Q3KRC8	14	0.13965	0.440969	0.588367	0.442466	0.22709	0.0680813	0.386099	0.283457	0.601475	94 +/- 4	95 +/- 4	99 +/- 4	104 +/- 5											0.018749	0.0975669	0.120783	0.346311	1.80215	2.23097
1375973_at	Arih1	Arih1	ariadne ubiquitin-conjugating enzyme E2 binding protein homolog 1 (Drosophila)	Q5XI15	29	0.460499	0.897702	0.75676	-0.217394	0.037667	-0.0531536	0.128488	-0.308215	-0.126573	535 +/- 16	532 +/- 14	517 +/- 20	525 +/- 14											0.0188381	0.0975716	0.120859	0.347146	1.79804	2.22718
1387358_at	Arl1	Arl1	ADP-ribosylation factor-like 1	P61212	29	0.330544	0.583378	0.390202	-0.287794	-0.161153	0.0924496	-0.414756	-0.0341911	-0.541397	2159 +/- 33	2178 +/- 51	2152 +/- 85	2067 +/- 61											0.0189212	0.098296	0.121525	0.347868	1.80719	2.23426
1378140_at	Arl11	Arl11	ADP-ribosylation factor-like 11	Q5BK71	29	2.27986e-05	0.350313	0.75778	1.50526	0.276038	0.366464	0.185611	1.59569	1.41484	89 +/- 3	99 +/- 9	134 +/- 6	140 +/- 14											0.0189485	0.0983124	0.121655	0.347565	1.8033	2.23147
1376411_at	Arl13b	Arl13b	ADP-ribosylation factor-like 13B	---	29	0.43914	0.9827	0.612207	0.228012	-0.00635182	-0.155235	0.142532	0.0791284	0.376895	1113 +/- 43	1087 +/- 45	1126 +/- 59	1150 +/- 43											0.0190004	0.0983516	0.121752	0.347711	1.79986	2.22808
1368166_at	Arl2	Arl2	ADP-ribosylation factor-like 2	O08697	29	0.52061	0.131343	0.444484	0.188973	-0.452412	-0.677738	-0.227086	-0.0363529	0.4143	328 +/- 11	293 +/- 16	326 +/- 12	314 +/- 20											0.0190932	0.0985202	0.121854	0.348605	1.79879	2.22482
1389941_at	Arl2bp	Arl2bp	ADP-ribosylation factor-like 2 binding protein	Q4V8C5	29	0.277167	0.482509	0.265205	-0.322191	0.206754	-0.123786	0.537293	-0.65273	0.00834819	3953 +/- 82	3924 +/- 63	3797 +/- 66	3925 +/- 50											0.0191795	0.0985966	0.122642	0.349375	1.79604	2.23405
1367747_at	Arl3	Arl3	ADP-ribosylation factor-like 3	P37996	29	0.582511	0.316277	0.559943	-0.161527	-0.296581	-0.125232	-0.46793	0.00982247	-0.332876	2750 +/- 46	2729 +/- 32	2752 +/- 32	2670 +/- 89											0.0193173	0.0985987	0.122652	0.351079	1.79196	2.22911
1367960_at	Arl4a	Arl4a	ADP-ribosylation factor-like 4A	P61214	29	0.215296	0.736963	0.348469	0.368722	0.0985022	-0.178613	0.375617	0.0916073	0.645837	593 +/- 25	576 +/- 26	602 +/- 28	637 +/- 29											0.0193609	0.0991331	0.122874	0.351065	1.79755	2.22804
1380028_at	Arl4c	Arl4c	ADP-ribosylation factor-like 4C	---	29	0.924275	0.259686	0.62879	0.0278457	0.334483	0.192534	0.476433	-0.114104	0.169795	617 +/- 9	626 +/- 10	611 +/- 13	635 +/- 26											0.0194552	0.0994863	0.12305	0.351971	1.79984	2.22614
1369729_at	Arl5a	Arl5a	ADP-ribosylation factor-like 5A	P51646	29	0.312464	0.858442	0.910207	-0.298976	0.0522638	0.0853042	0.0192233	-0.265935	-0.332016	595 +/- 21	603 +/- 29	571 +/- 27	572 +/- 29											0.0195234	0.099685	0.123308	0.3524	1.79933	2.22573
1377110_at	Arl5c	Arl5c	ADP-ribosylation factor-like 5C	---	24	0.436339	0.71648	0.805722	-0.229427	-0.106526	-0.0344356	-0.178617	-0.157336	-0.301517	53 +/- 4	52 +/- 4	51 +/- 3	48 +/- 5											0.0195562	0.10018	0.123904	0.35219	1.80414	2.23139
1389967_at	Arl6ip1	Arl6ip1	ADP-ribosylation factor-like 6 interacting protein 1	Q7TMZ5	29	0.0657063	0.288118	0.250134	-0.558225	0.314774	0.656234	-0.0266859	-0.216765	-0.899685	4453 +/- 48	4582 +/- 51	4410 +/- 60	4405 +/- 71											0.0195947	0.100312	0.12396	0.352082	1.80244	2.22735
1372085_at	Arl6ip2	Arl6ip2	ADP-ribosylation factor-like 6 interacting protein 2	Q562A0	29	0.865639	0.387818	0.809107	-0.0495784	0.254901	0.325709	0.184093	0.0212293	-0.120386	1185 +/- 21	1211 +/- 11	1186 +/- 28	1201 +/- 32											0.0196545	0.100559	0.123979	0.352358	1.80278	2.22265
1371907_at	Arl6ip4	Arl6ip4	ADP-ribosylation factor-like 6 interacting protein 4	Q4V8I5	29	0.906593	0.703603	0.556839	0.0343766	0.111614	-0.0611025	0.284329	-0.138339	0.207093	1200 +/- 19	1194 +/- 34	1185 +/- 32	1216 +/- 38											0.0196559	0.100727	0.12401	0.351587	1.80171	2.21819
1374387_at	Arl6ip5	Arl6ip5	ADP-ribosylation factor-like 6 interacting protein 5	Q9ES40	29	0.637697	0.520909	0.571815	-0.138259	-0.188837	-0.354994	-0.0226794	-0.304417	0.0278982	5081 +/- 98	4978 +/- 35	4992 +/- 84	4986 +/- 111											0.0196584	0.100864	0.124211	0.350841	1.8001	2.21678
1379005_at	Arl6ip6	Arl6ip6	ADP-ribosylation factor-like 6 interacting protein 6	Q68FV2	29	0.980575	0.317259	0.94336	0.00713217	-0.295967	-0.316781	-0.275154	-0.0136811	0.0279454	32 +/- 2	29 +/- 4	32 +/- 4	29 +/- 3											0.0196951	0.100941	0.124647	0.350706	1.79742	2.21956
1371733_at	Arl8a	Arl8a	ADP-ribosylation factor-like 8A	---	29	0.563609	0.667306	0.165011	0.16974	-0.126153	0.28866	-0.540966	0.584553	-0.245073	2238 +/- 40	2272 +/- 30	2307 +/- 37	2243 +/- 21											0.0197093	0.101114	0.124815	0.350171	1.79647	2.21757
1373133_at	Arl8b	Arl8b	ADP-ribosylation factor-like 8B	Q66HA6	29	0.708368	0.674962	0.871488	0.109727	-0.12306	-0.17046	-0.0756605	0.0623274	0.157127	5464 +/- 142	5399 +/- 86	5487 +/- 93	5459 +/- 88											0.0197975	0.101143	0.12526	0.350951	1.79298	2.2205
1373946_at	Armc10	Armc10	armadillo repeat containing 10	---	29	0.367158	0.763606	0.798456	0.266368	-0.0881797	-0.163028	-0.0133314	0.19152	0.341216	722 +/- 11	713 +/- 21	733 +/- 18	732 +/- 7											0.0199817	0.101761	0.125519	0.353427	1.79989	2.22011
1373716_at	Armc5	Armc5	armadillo repeat containing 5	Q5PQP9	29	0.540481	0.794475	0.867743	0.179984	-0.0763627	-0.0275682	-0.125157	0.228779	0.13119	248 +/- 12	247 +/- 4	256 +/- 10	252 +/- 14											0.0200236	0.101911	0.125608	0.353379	1.79854	2.21675
1393051_at	Armcx1	Armcx1	armadillo repeat containing, X-linked 1	Q5U310	29	0.393284	0.61299	0.466419	0.251934	-0.148554	-0.363057	0.0659489	0.0374307	0.466437	820 +/- 19	789 +/- 22	823 +/- 34	829 +/- 19											0.0200324	0.102166	0.125665	0.352749	1.79904	2.21283
1373156_at	Armcx2	Armcx2	armadillo repeat containing, X-linked 2	Q642B5	29	0.549526	0.901104	0.404184	-0.175951	0.0364074	-0.209687	0.282502	-0.422046	0.0701433	2164 +/- 45	2129 +/- 31	2094 +/- 56	2141 +/- 61											0.0200408	0.102533	0.12582	0.352114	1.80149	2.21064
1373958_at	Armcx3	Armcx3	armadillo repeat containing, X-linked 3	Q5XID7	29	0.362644	0.443027	0.0973938	-0.26893	0.226056	0.725511	-0.273398	0.230525	-0.768384	1969 +/- 26	2052 +/- 42	1995 +/- 31	1964 +/- 25											0.0200794	0.102562	0.126639	0.352011	1.79801	2.22011
1379333_at	Armcx6	Armcx6	armadillo repeat containing, X-linked 6	Q66HF0	29	0.371296	0.622608	0.615252	0.264038	-0.144524	-0.292128	0.00307943	0.116435	0.411642	259 +/- 10	248 +/- 13	263 +/- 7	263 +/- 11											0.0201955	0.10264	0.126806	0.353264	1.79541	2.21813
1369244_at	Arnt	Arnt	aryl hydrocarbon receptor nuclear translocator	P41739	29	0.421208	0.273662	0.120048	0.237171	0.324609	-0.142195	0.791413	-0.229633	0.703975	98 +/- 5	95 +/- 6	93 +/- 8	110 +/- 6											0.0202152	0.102695	0.12689	0.352831	1.79241	2.21471
1373315_at	Arnt2	Arnt2	aryl hydrocarbon receptor nuclear translocator 2	Q78E60	29	0.495194	0.761109	0.244888	-0.200749	0.0891424	-0.256232	0.434517	-0.546123	0.144625	2194 +/- 21	2154 +/- 28	2108 +/- 51	2176 +/- 80											0.0202991	0.102728	0.127191	0.353516	1.78905	2.21508
1370510_a_at	Arntl	Arntl	aryl hydrocarbon receptor nuclear translocator-like	Q9EPW1	29	0.867108	0.697526	0.358093	0.0490311	-0.114027	0.157507	-0.385561	0.320565	-0.222503	375 +/- 11	381 +/- 9	387 +/- 14	373 +/- 9											0.0203009	0.10285	0.127231	0.352773	1.78724	2.21091
1398779_at	Arpc1a	Arpc1a	actin related protein 2/3 complex, subunit 1A	Q6PCU9	29	0.0751495	0.407031	0.204693	-0.538528	0.244586	0.622269	-0.133097	-0.160844	-0.916211	4272 +/- 51	4384 +/- 54	4243 +/- 38	4219 +/- 62											0.0203103	0.10307	0.127571	0.352164	1.78715	2.21197
1386925_at	Arpc1b	Arpc1b	actin related protein 2/3 complex, subunit 1B	O88656	29	0.374328	0.634634	0.269283	0.262342	-0.139526	-0.467189	0.188137	-0.0653211	0.590005	290 +/- 21	265 +/- 9	286 +/- 14	296 +/- 11											0.0203663	0.103097	0.127851	0.352363	1.78371	2.21198
1390022_at	Arpc5	Arpc5	actin related protein 2/3 complex, subunit 5	Q4KLF8	29	0.0170848	0.944822	0.859628	-0.74101	0.0202752	0.072096	-0.0315456	-0.689189	-0.792831	5547 +/- 102	5569 +/- 96	5340 +/- 60	5330 +/- 61											0.0204015	0.103281	0.128217	0.352204	1.78301	2.21349
1375641_at	Arpc5l	Arpc5l	actin related protein 2/3 complex, subunit 5-like	A1L108	29	0.558766	0.912515	0.637502	-0.171867	0.0321872	-0.106152	0.170527	-0.310207	-0.0335272	1557 +/- 33	1543 +/- 30	1516 +/- 47	1539 +/- 46											0.0204129	0.103761	0.128637	0.351635	1.78739	2.21592
1387077_at	Arpp19	Arpp19	cAMP-regulated phosphoprotein 19	Q712U5	29	0.198099	0.494308	0.17696	0.383438	0.201166	0.604119	-0.201787	0.786391	-0.0195157	858 +/- 32	928 +/- 22	949 +/- 34	926 +/- 46											0.020807	0.103774	0.128985	0.357646	1.78375	2.21708
1374659_at	Arpp21	Arpp21	cyclic AMP-regulated phosphoprotein, 21	Q5FVI0	29	0.0504775	0.682981	0.094771	-0.595964	0.119836	-0.383802	0.623475	-1.0996	-0.0923254	1703 +/- 28	1654 +/- 37	1561 +/- 35	1642 +/- 52											0.0208491	0.103839	0.129051	0.357593	1.78099	2.21343
1368968_at	Arrb1	Arrb1	arrestin, beta 1	P29066	26	0.354038	0.88678	0.543306	-0.273873	0.0417161	0.220437	-0.137005	-0.0951523	-0.452594	49 +/- 10	55 +/- 5	47 +/- 9	43 +/- 5											0.0209247	0.104116	0.129182	0.358116	1.78189	2.21088
1370265_at	Arrb2	Arrb2	arrestin, beta 2	P29067	29	0.755775	0.339106	0.746781	-0.0912012	0.282645	0.37733	0.187961	0.00348295	-0.185885	740 +/- 28	773 +/- 24	740 +/- 23	756 +/- 24											0.021036	0.104119	0.129721	0.359244	1.7781	2.21531
1376297_at	Arrdc1	Arrdc1	arrestin domain containing 1	B0BNL6	29	0.328128	0.587443	0.810342	0.289263	-0.159406	-0.229746	-0.0890655	0.218923	0.359603	231 +/- 12	218 +/- 12	243 +/- 20	238 +/- 19											0.0210476	0.104271	0.129934	0.35867	1.77687	2.21419
1383608_at	Arrdc2	Arrdc2	arrestin domain containing 2	---	29	0.0282969	0.203684	0.887755	0.67517	0.378554	0.337199	0.419908	0.633816	0.716525	650 +/- 31	696 +/- 29	737 +/- 32	796 +/- 70											0.0215202	0.104446	0.130364	0.365936	1.77603	2.21675
1395347_at	Arsa	Arsa	arylsulfatase A	Q32KK2	29	0.119451	0.931461	0.972293	0.467595	0.025196	0.0150215	0.0353705	0.457421	0.47777	333 +/- 10	334 +/- 11	354 +/- 12	355 +/- 19											0.0216627	0.104467	0.1304	0.367571	1.77259	2.21261
1371021_at	Arsb	Arsb	arylsulfatase B	A0JPJ3	29	0.768222	0.934377	0.551761	-0.0864037	-0.0241216	-0.199082	0.150839	-0.261364	0.0885565	584 +/- 20	572 +/- 12	569 +/- 20	578 +/- 16											0.0218489	0.104469	0.13055	0.369938	1.76883	2.21043
1396233_at	Arsk	Arsk	arylsulfatase K	Q32KJ2	29	0.2349	0.188159	0.683235	0.353005	0.3924	0.512134	0.272666	0.472739	0.233271	125 +/- 9	140 +/- 9	138 +/- 7	146 +/- 5											0.0218937	0.10466	0.130675	0.369905	1.76829	2.20782
1372065_at	Art3	Art3	ADP-ribosyltransferase 3	Q6AYJ9	29	0.0776094	0.388629	0.452134	0.533751	-0.254459	-0.0329426	-0.475975	0.755267	0.312235	103 +/- 9	102 +/- 4	122 +/- 9	110 +/- 5											0.022029	0.104787	0.130745	0.3714	1.76666	2.20431
1368356_a_at	Arts1	Arts1	type 1 tumor necrosis factor receptor shedding aminopeptidase regulator	Q4KMA8	29	0.624981	0.680258	0.566272	-0.143535	-0.120929	-0.289504	0.0476452	-0.312109	0.0250398	697 +/- 67	638 +/- 34	634 +/- 59	643 +/- 71											0.0220604	0.105012	0.13106	0.371138	1.7667	2.20493
1376748_at	Arx	Arx	aristaless related homeobox gene (Drosophila)	A6YP92	29	0.207835	0.52704	0.81672	0.374991	0.186045	0.118116	0.253973	0.307063	0.44292	780 +/- 30	791 +/- 21	807 +/- 21	830 +/- 27											0.022062	0.105073	0.131396	0.37038	1.76398	2.2059
1368244_at	As3mt	As3mt	arsenic (+3 oxidation state) methyltransferase	Q6P7S7	29	0.511064	0.224146	0.92779	0.193358	-0.361498	-0.334948	-0.388047	0.219907	0.166808	206 +/- 10	195 +/- 10	212 +/- 9	200 +/- 4											0.0223156	0.105162	0.1317	0.373845	1.76174	2.20633
1369077_at	Asah1	Asah1	N-acylsphingosine amidohydrolase 1	Q6P7S1	29	0.505587	0.695896	0.849432	0.195894	0.114675	0.0590436	0.170307	0.140262	0.251525	824 +/- 26	830 +/- 19	840 +/- 43	859 +/- 45											0.0224078	0.105163	0.131859	0.374598	1.75805	2.20432
1376198_at	Asam	Asam	adipocyte-specific adhesion molecule	Q8K1G0	29	0.0555606	0.694487	0.535826	-0.582366	-0.115236	0.0668383	-0.29731	-0.400292	-0.764441	1459 +/- 46	1469 +/- 42	1397 +/- 50	1350 +/- 37											0.0224876	0.105213	0.132439	0.375141	1.75517	2.20936
1391813_at	Asb13	Asb13	ankyrin repeat and SOCS box-containing protein 13	---	25	0.160373	0.949038	0.158962	-0.419601	0.0187234	-0.402356	0.439803	-0.840681	0.00147874	94 +/- 6	87 +/- 4	78 +/- 5	87 +/- 6											0.0226156	0.105266	0.132563	0.376483	1.75238	2.20678
1372280_at	Asb2	Asb2	ankyrin repeat and SOCS box-containing protein 2	Q5U2S6	14	0.416282	0.766293	0.168452	0.23973	0.0871455	-0.324184	0.498475	-0.1716	0.651059	123 +/- 8	112 +/- 6	117 +/- 8	134 +/- 17											0.0226465	0.105345	0.132596	0.376207	1.75001	2.2027
1371497_at	Asb6	Asb6	ankyrin repeat and SOCS box-containing protein 6	Q6AYC9	29	0.250526	0.603278	0.488564	-0.341169	0.152653	-0.0512229	0.35653	-0.545045	-0.137293	334 +/- 14	332 +/- 7	314 +/- 8	327 +/- 9											0.0226957	0.10535	0.132864	0.376235	1.74643	2.20254
1375907_at	Ascc1	Ascc1	activating signal cointegrator 1 complex subunit 1	Q5XII1	29	0.667153	0.917159	0.459521	0.126215	0.0304722	0.248346	-0.187402	0.344089	-0.0916586	219 +/- 8	227 +/- 6	230 +/- 14	224 +/- 5											0.0227254	0.105352	0.133347	0.375941	1.74281	2.20593
1374018_at	Ascc2	Ascc2	activating signal cointegrator 1 complex subunit 2	---	20	0.975578	0.950725	0.408383	0.00896777	0.0181028	0.261975	-0.225769	0.25284	-0.234904	77 +/- 4	81 +/- 6	81 +/- 3	77 +/- 4											0.0228022	0.105376	0.133374	0.376427	1.73959	2.20178
1388354_at	Ascc3l1	Ascc3l1	activating signal cointegrator 1 complex subunit 3-like 1	Q4KLH1	29	0.690998	0.394975	0.138315	0.116628	-0.251021	-0.695051	0.19301	-0.327403	0.560659	1304 +/- 13	1248 +/- 32	1278 +/- 17	1293 +/- 25											0.0228274	0.105608	0.133749	0.376059	1.73979	2.20338
1369765_at	Ascl1	Ascl1	achaete-scute complex homolog-like 1 (Drosophila)	P19359	29	0.691599	0.75177	0.803767	0.116388	0.0927505	0.165582	0.0199187	0.18922	0.0435565	141 +/- 6	145 +/- 7	146 +/- 5	146 +/- 7											0.0229982	0.105658	0.133945	0.378087	1.737	2.20203
1368362_a_at	Asgr2	Asgr2	asialoglycoprotein receptor 2	P08290	9	0.254428	0.10307	0.799513	-0.3383	-0.490718	-0.416271	-0.565165	-0.263853	-0.412746	34 +/- 6	27 +/- 3	30 +/- 4	21 +/- 4											0.023	0.105721	0.13443	0.377333	1.73444	2.20543
1367754_s_at	Asl	Asl	argininosuccinate lyase	O55182	29	0.877548	0.566556	0.867223	-0.0451455	-0.168451	-0.119462	-0.217439	0.00384259	-0.0941336	180 +/- 9	177 +/- 7	180 +/- 2	175 +/- 8											0.0230184	0.105926	0.134436	0.376856	1.73421	2.20097
1372142_at	Asna1	Asna1	arsA arsenite transporter, ATP-binding, homolog 1 (bacterial)	Q4G022	29	0.713044	0.807912	0.75483	-0.10788	0.0712608	0.162827	-0.0203059	-0.0163134	-0.199447	1038 +/- 22	1055 +/- 34	1037 +/- 30	1034 +/- 29											0.0232708	0.105966	0.134623	0.380202	1.73128	2.19949
1387925_at	Asns	Asns	asparagine synthetase	P49088	29	0.0303681	0.832466	0.70465	-0.665735	-0.0619949	-0.173193	0.0492037	-0.776934	-0.554537	1373 +/- 49	1346 +/- 26	1253 +/- 55	1261 +/- 45											0.0233108	0.105969	0.134986	0.380071	1.72778	2.20088
1389021_at	Asnsd1	Asnsd1	asparagine synthetase domain containing 1	---	29	0.556957	0.694143	0.195482	0.172664	0.115373	0.501136	-0.270389	0.558426	-0.213099	921 +/- 40	978 +/- 31	984 +/- 19	954 +/- 30											0.0235483	0.106122	0.135	0.383155	1.72671	2.19659
1368563_at	Aspa	Aspa	aspartoacylase	Q9R1T5	29	0.0117176	0.732094	0.667396	0.788691	-0.100402	-0.226519	0.0257146	0.662574	0.914808	346 +/- 20	333 +/- 12	385 +/- 15	387 +/- 20											0.0236275	0.106125	0.135059	0.383656	1.72322	2.19305
1395637_at	Asphd2	Asphd2	aspartate beta-hydroxylase domain containing 2	Q5HZW3	29	0.254585	0.610063	0.757229	0.338185	-0.149786	-0.0591465	-0.240426	0.428824	0.247545	1230 +/- 48	1221 +/- 40	1292 +/- 23	1257 +/- 50											0.0238909	0.106337	0.135218	0.38714	1.72314	2.19113
1381504_at	Aspn	Aspn	asporin	Q5XIH1	14	0.118086	0.236179	0.369432	-0.469417	-0.352014	-0.6171	-0.086929	-0.734503	-0.204332	39 +/- 11	25 +/- 3	22 +/- 3	20 +/- 3											0.0239561	0.106385	0.135293	0.387404	1.7204	2.18788
1374871_at	Asrgl1	Asrgl1	asparaginase like 1	Q8VI04	29	0.723556	0.114631	0.318975	-0.103745	-0.474109	-0.769007	-0.179211	-0.398643	0.191153	2213 +/- 34	2100 +/- 45	2154 +/- 34	2128 +/- 57											0.0239778	0.107085	0.13534	0.386966	1.7282	2.18419
1370964_at	Ass1	Ass1	argininosuccinate synthetase 1	P09034	29	0.0319939	0.947997	0.865494	0.658731	-0.0191067	-0.0687393	0.0305259	0.609099	0.708364	230 +/- 19	226 +/- 10	264 +/- 16	266 +/- 19											0.0241444	0.107165	0.135377	0.388863	1.72597	2.18033
1388963_at	Astn1	Astn1	astrotactin 1	---	29	0.784618	0.767275	0.791771	-0.0801209	0.0867679	0.16416	0.00937588	-0.00272894	-0.157513	4561 +/- 96	4615 +/- 92	4560 +/- 95	4563 +/- 88											0.0241862	0.10725	0.135562	0.388746	1.72382	2.17888
1372111_at	Asz1	Asz1	met proto-oncogene	A2VCW2	29	0.361676	0.513172	0.202382	-0.269482	0.192386	-0.187298	0.572069	-0.649166	0.110201	1007 +/- 51	976 +/- 29	900 +/- 44	994 +/- 66											0.0242923	0.107435	0.135584	0.38966	1.72331	2.17484
1371980_at	Atad3a	Atad3a	ATPase family, AAA domain containing 3A	Q3KRE0	29	0.694432	0.411977	0.23328	0.115258	0.241981	-0.112284	0.596246	-0.239007	0.469524	202 +/- 5	199 +/- 7	195 +/- 12	212 +/- 5											0.0243164	0.108019	0.135851	0.389259	1.72918	2.17471
1392128_at	Atad5	Atad5	ATPase family, AAA domain containing 5	---	29	0.533006	0.0914341	0.629466	0.183345	-0.509106	-0.367437	-0.650774	0.325013	0.0416761	117 +/- 3	111 +/- 6	123 +/- 5	111 +/- 8											0.0244116	0.108045	0.135853	0.389996	1.7261	2.17036
1383340_at	Atcay	Atcay	ataxia, cerebellar, Cayman type	Q1M168	29	0.188461	0.430438	0.441654	-0.392123	0.232427	0.459173	0.00568139	-0.165377	-0.618869	1388 +/- 21	1442 +/- 33	1368 +/- 51	1369 +/- 26											0.0244309	0.108165	0.135892	0.389518	1.72455	2.16661
1389623_at	Atf1	Atf1	activating transcription factor 1	Q3KR79	29	0.827637	0.790047	0.71508	0.0638117	0.0780492	-0.0290285	0.185127	-0.043266	0.170889	1062 +/- 23	1059 +/- 29	1057 +/- 46	1079 +/- 42											0.0244326	0.108192	0.135959	0.388763	1.72151	2.16333
1369472_a_at	Atf2	Atf2	activating transcription factor 2	Q00969	29	0.2613	0.892776	0.850569	-0.333324	0.0394925	-0.0157137	0.0946986	-0.38853	-0.278118	524 +/- 25	523 +/- 30	487 +/- 31	496 +/- 21											0.0244334	0.108529	0.136168	0.387997	1.72342	2.16231
1369268_at	Atf3	Atf3	activating transcription factor 3	P29596	3	0.00369424	0.736807	0.34091	0.928751	0.0985632	0.380135	-0.183009	1.21032	0.647179	13 +/- 3	18 +/- 3	29 +/- 3	27 +/- 6											0.0244396	0.108702	0.136363	0.387319	1.72271	2.16109
1367624_at	Atf4	Atf4	activating transcription factor 4	B0BMW3	29	0.306772	0.59783	0.817874	-0.302589	0.154967	0.22246	0.0874736	-0.235096	-0.370082	3101 +/- 83	3166 +/- 70	3032 +/- 79	3057 +/- 112											0.0246247	0.108781	0.136439	0.389473	1.72051	2.15797
1372601_at	Atf5	Atf5	activating transcription factor 5	Q6P788	29	0.0308501	0.96232	0.815203	0.663624	0.013839	-0.054663	0.082341	0.595122	0.732126	551 +/- 23	547 +/- 20	597 +/- 24	604 +/- 22											0.0246367	0.108936	0.13646	0.388886	1.71954	2.154
1376971_at	Atg10	Atg10	autophagy-related 10 (S. cerevisiae)	---	29	0.926376	0.667415	0.837251	0.0270709	0.126109	0.186306	0.065912	0.0872681	-0.0331262	165 +/- 7	169 +/- 4	167 +/- 5	168 +/- 7											0.0246437	0.108981	0.1366	0.388224	1.71683	2.15192
1371614_at	Atg12	Atg12	autophagy-related 12 (yeast)	Q2TBJ5	29	0.506129	0.416422	0.502333	0.195643	0.239657	0.437064	0.0422489	0.39305	-0.00176519	1799 +/- 38	1844 +/- 14	1839 +/- 30	1844 +/- 30											0.0246545	0.109054	0.136805	0.387624	1.71458	2.15088
1372375_at	Atg16l1	Atg16l1	autophagy-related 16-like 1 (yeast)	---	29	0.229187	0.43284	0.792996	-0.357479	-0.231203	-0.154277	-0.308128	-0.280554	-0.434405	1110 +/- 26	1093 +/- 26	1079 +/- 42	1046 +/- 31											0.0246596	0.109058	0.136857	0.386936	1.71124	2.14744
1377665_at	Atg2a	Atg2a	ATG2 autophagy related 2 homolog A (S. cerevisiae)	---	29	0.235632	0.610581	0.994752	0.352438	-0.149568	-0.147641	-0.151495	0.354365	0.350511	385 +/- 10	379 +/- 12	400 +/- 16	393 +/- 10											0.0246834	0.109189	0.136862	0.386543	1.70991	2.14328
1398805_at	Atg3	Atg3	autophagy-related 3 (yeast)	Q6AZ50	29	0.490892	0.698863	0.434352	0.202775	-0.113495	0.11694	-0.343929	0.43321	-0.0276592	1752 +/- 33	1768 +/- 49	1812 +/- 33	1764 +/- 40											0.0248261	0.109495	0.13738	0.388012	1.71132	2.14715
1389273_at	Atg4b	Atg4b	autophagy-related 4B (yeast)	Q4KM36	29	0.453167	0.165231	0.170599	0.221004	0.414589	0.823774	0.00540404	0.630189	-0.188181	575 +/- 13	609 +/- 10	601 +/- 13	601 +/- 10											0.024944	0.109509	0.137474	0.389086	1.70816	2.14437
1382807_at	Atg9a	Atg9a	autophagy-related 9A (yeast)	Q5FWU3	29	0.0995163	0.875623	0.691789	-0.496139	-0.0458611	0.0704509	-0.162173	-0.379827	-0.612451	1580 +/- 25	1586 +/- 17	1551 +/- 19	1539 +/- 26											0.025	0.109554	0.137505	0.389194	1.70551	2.14065
1369962_at	Atic	Atic	5-aminoimidazole-4-carboxamide ribonucleotide formyltransferase/IMP cyclohydrolase	O35567	29	0.174459	0.786238	0.370291	-0.405382	-0.0795024	-0.344105	0.1851	-0.669985	-0.14078	428 +/- 15	412 +/- 10	398 +/- 11	406 +/- 16											0.0250144	0.109791	0.137531	0.388656	1.70586	2.13685
1380029_at	Atmin	Atmin	ATM interactor	Q3B8Q7	22	0.82353	0.729434	0.926145	-0.0653588	0.101442	0.0742858	0.128598	-0.092515	-0.0382026	144 +/- 11	147 +/- 7	141 +/- 12	146 +/- 10											0.0250186	0.10989	0.137748	0.387959	1.70404	2.13604
1386972_at	Atn1	Atn1	atrophin 1	P54258	29	0.946186	0.978307	0.369934	-0.0197729	0.0079654	-0.256837	0.272768	-0.284576	0.24503	972 +/- 20	945 +/- 25	942 +/- 40	970 +/- 34											0.0250314	0.109908	0.137882	0.3874	1.701	2.13394
1373287_at	Atoh8	Atoh8	atonal homolog 8 (Drosophila)	---	6	0.677503	0.860915	0.94446	0.122037	-0.0513405	-0.0309321	-0.0717488	0.142445	0.101629	70 +/- 5	70 +/- 5	73 +/- 4	71 +/- 3											0.0251188	0.109912	0.137968	0.387995	1.69774	2.13111
1367945_at	Atox1	Atox1	ATX1 (antioxidant protein 1) homolog 1 (yeast)	Q9WUC4	29	0.770805	0.721603	0.290371	0.0854112	0.104511	-0.208762	0.417784	-0.227862	0.398684	990 +/- 21	972 +/- 25	971 +/- 26	1006 +/- 24											0.0251597	0.11021	0.13821	0.38787	1.69904	2.13069
1385361_at	Atp10a	Atp10a	ATPase, class V, type 10A	Q32Q02	29	0.559251	0.940681	0.38157	0.171653	-0.0217994	0.236526	-0.280125	0.429979	-0.0866724	91 +/- 7	96 +/- 5	100 +/- 3	94 +/- 8											0.025226	0.110422	0.138253	0.388138	1.699	2.12721
1374539_at	Atp10d	Atp10d	ATPase, class V, type 10D	---	29	0.718637	0.568054	0.735978	-0.105677	-0.167796	-0.266683	-0.0689099	-0.204563	-0.00679063	149 +/- 14	140 +/- 5	143 +/- 7	140 +/- 9											0.0253163	0.110662	0.138273	0.388772	1.69939	2.12341
1384002_at	Atp11b	Atp11b	ATPase, class VI, type 11B	Q5RJS7	29	0.134809	0.998789	0.717836	-0.448201	0.000444542	0.106437	-0.105548	-0.342209	-0.554193	687 +/- 13	693 +/- 9	669 +/- 13	663 +/- 26											0.0253229	0.111022	0.138315	0.388121	1.70162	2.11994
1391104_at	Atp13a5	Atp13a5	ATPase type 13A5	---	29	0.768929	0.413036	0.931572	-0.0861321	-0.241426	-0.216271	-0.266581	-0.060977	-0.111287	142 +/- 9	135 +/- 10	140 +/- 12	131 +/- 7											0.0253665	0.111263	0.138599	0.388039	1.70203	2.12019
1367585_a_at	Atp1a1	Atp1a1	ATPase, Na+/K+ transporting, alpha 1 polypeptide	P06685	29	0.0296695	0.14486	0.439296	-0.66885	0.436471	0.664404	0.208538	-0.440917	-0.896783	3726 +/- 53	3867 +/- 60	3632 +/- 59	3677 +/- 76											0.0254205	0.111548	0.138741	0.388115	1.7031	2.11828
1386911_at	Atp1a2	Atp1a2	ATPase, Na+/K+ transporting, alpha 2 polypeptide	P06686	29	0.425292	0.309356	0.765153	-0.235064	-0.300943	-0.388528	-0.213359	-0.322648	-0.14748	11187 +/- 263	10823 +/- 200	10885 +/- 334	10685 +/- 282											0.0254584	0.1116	0.139047	0.387948	1.70062	2.11887
1368701_at	Atp1a3	Atp1a3	ATPase, Na+/K+ transporting, alpha 3 polypeptide	P06687	29	0.106544	0.89204	0.96028	-0.48557	0.0397653	0.0251762	0.0543545	-0.500159	-0.470981	5292 +/- 65	5301 +/- 103	5110 +/- 110	5130 +/- 149											0.0254697	0.111611	0.13914	0.387375	1.69752	2.1162
1367814_at	Atp1b1	Atp1b1	ATPase, Na+/K+ transporting, beta 1 polypeptide	P07340	29	0.208201	0.992913	0.319613	-0.37468	-0.00260182	-0.297104	0.291901	-0.669182	-0.0801774	12505 +/- 270	12285 +/- 183	12010 +/- 116	12226 +/- 238											0.0255982	0.111622	0.139245	0.388582	1.69443	2.11375
1379906_at	Atp1b2	Atp1b2	ATPase, Na+/K+ transporting, beta 2 polypeptide	P13638	29	0.622499	0.491077	0.146643	-0.14457	-0.202688	0.231772	-0.637147	0.28989	-0.579029	4907 +/- 110	5018 +/- 134	5046 +/- 165	4740 +/- 147											0.025669	0.111765	0.139253	0.388912	1.69336	2.10983
1398300_at	Atp1b3	Atp1b3	ATPase, Na+/K+ transporting, beta 3 polypeptide	Q63377	29	0.393974	0.415817	0.752842	0.251561	-0.239972	-0.147636	-0.332308	0.343896	0.159225	2256 +/- 107	2216 +/- 60	2347 +/- 45	2259 +/- 65											0.025709	0.111933	0.139269	0.388775	1.69266	2.10605
1369065_a_at	Atp2a2	Atp2a2	ATPase, Ca++ transporting, cardiac muscle, slow twitch 2	P11507	29	0.128957	0.413334	0.652727	-0.455365	0.24127	0.373354	0.109186	-0.32328	-0.587449	6584 +/- 74	6711 +/- 107	6475 +/- 97	6512 +/- 112											0.0258244	0.112122	0.139297	0.389776	1.6923	2.10246
1368477_at	Atp2a3	Atp2a3	ATPase, Ca++ transporting, ubiquitous	P18596	12	0.577754	0.895776	0.241089	-0.163581	0.0383805	-0.309869	0.38663	-0.51183	0.184668	110 +/- 11	99 +/- 9	91 +/- 9	106 +/- 13											0.0258277	0.112192	0.139531	0.389086	1.69013	2.10198
1370050_at	Atp2b1	Atp2b1	ATPase, Ca++ transporting, plasma membrane 1	P11505	29	0.82931	0.824107	0.8006	-0.0631821	0.0651413	0.139175	-0.0088927	0.0108519	-0.137216	7292 +/- 172	7393 +/- 213	7300 +/- 176	7294 +/- 279											0.025911	0.112196	0.139735	0.389599	1.68699	2.10106
1368698_at	Atp2b2	Atp2b2	ATPase, Ca++ transporting, plasma membrane 2	P11506	29	0.554461	0.538732	0.75074	-0.173766	0.180769	0.0876195	0.273918	-0.266915	-0.0806163	1997 +/- 18	2008 +/- 39	1964 +/- 37	1998 +/- 48											0.0260116	0.112296	0.139889	0.390372	1.6853	2.09939
1388037_at	Atp2b3	Atp2b3	ATPase, Ca++ transporting, plasma membrane 3	Q5EB74	29	0.86634	0.283467	0.707265	0.0493172	0.317898	0.428062	0.207735	0.15948	-0.0608459	3238 +/- 101	3428 +/- 125	3309 +/- 141	3401 +/- 151											0.0261096	0.112742	0.140272	0.391101	1.68879	2.10117
1370602_at	Atp2b4	Atp2b4	ATPase, Ca++ transporting, plasma membrane 4	Q64542	29	0.496553	0.355655	0.494904	-0.200111	0.272938	0.0720531	0.473824	-0.400996	0.00077415	217 +/- 10	222 +/- 26	190 +/- 20	222 +/- 15											0.0262282	0.113415	0.140605	0.392136	1.69566	2.10217
1387126_at	Atp2c1	Atp2c1	ATPase, Ca++-sequestering	Q5PQW5	29	0.615461	0.671931	0.918989	-0.147516	-0.124283	-0.0944865	-0.154079	-0.11772	-0.177312	1071 +/- 39	1059 +/- 28	1057 +/- 30	1038 +/- 43											0.0263949	0.113446	0.140672	0.393885	1.69293	2.09922
1387331_at	Atp4b	Atp4b	ATPase, H+/K+ exchanging, beta polypeptide	P18598	6	0.299082	0.739863	0.584727	0.307547	0.0973727	-0.0631998	0.257945	0.146974	0.468119	37 +/- 4	36 +/- 5	39 +/- 3	43 +/- 5											0.0264553	0.113532	0.140854	0.394045	1.69102	2.09799
1370378_at	Atp5a1	Atp5a1	ATP synthase, H+ transporting, mitochondrial F1 complex, alpha subunit, isoform 1	P15999	29	0.0203103	0.24785	0.662992	-0.71873	0.343157	0.471059	0.215255	-0.590828	-0.846632	5985 +/- 89	6109 +/- 63	5829 +/- 41	5886 +/- 99											0.0265256	0.113611	0.141004	0.39435	1.68903	2.09628
1370275_at	Atp5b	Atp5b	ATP synthase, H+ transporting mitochondrial F1 complex, beta subunit	P10719	29	0.0626206	0.705519	0.929943	-0.565199	0.110854	0.0850989	0.13661	-0.590955	-0.539444	8194 +/- 130	8237 +/- 158	7899 +/- 84	7967 +/- 191											0.0265703	0.113687	0.1411	0.394275	1.68699	2.09378
1370918_a_at	Atp5c1	Atp5c1	ATP synthase, H+ transporting, mitochondrial F1 complex, gamma polypeptide 1	P35435	29	0.683414	0.796082	0.574193	-0.119663	0.0757517	-0.0893727	0.240876	-0.284787	0.0454618	6496 +/- 97	6467 +/- 87	6406 +/- 70	6482 +/- 108											0.0266219	0.113807	0.141289	0.394303	1.68562	2.09266
1370278_at	Atp5d	Atp5d	ATP synthase, H+ transporting, mitochondrial F1 complex, delta subunit	P35434	29	0.258028	0.400966	0.377614	-0.335681	0.247808	-0.0127056	0.508321	-0.596194	-0.0751683	3653 +/- 47	3650 +/- 86	3502 +/- 34	3631 +/- 113											0.0266332	0.113924	0.141663	0.393734	1.68421	2.09428
1370284_at	Atp5e	Atp5e	ATP synthase, H+ transporting, mitochondrial F1 complex, epsilon subunit	P29418	29	0.864149	0.893168	0.892907	0.0501338	-0.0393472	9.68443e-05	-0.0787912	0.0895778	0.0106898	5140 +/- 95	5140 +/- 59	5167 +/- 91	5143 +/- 95											0.0266961	0.11405	0.141858	0.39393	1.68293	2.09327
1398855_at	Atp5f1	Atp5f1	ATP synthase, H+ transporting, mitochondrial F0 complex, subunit b, isoform 1	P19511	29	0.376534	0.643685	0.805107	-0.261113	-0.135792	-0.0634682	-0.208116	-0.188789	-0.333437	6926 +/- 131	6895 +/- 122	6832 +/- 150	6728 +/- 185											0.0268251	0.114105	0.141915	0.395097	1.6806	2.09021
1367599_at	Atp5g1	Atp5g1	ATP synthase, H+ transporting, mitochondrial F0 complex, subunit c (subunit 9), isoform 1	Q06645	29	0.314522	0.856552	0.953212	-0.297681	0.0529693	0.0357813	0.0701573	-0.314869	-0.280493	4172 +/- 66	4179 +/- 59	4111 +/- 45	4124 +/- 36											0.0268907	0.114162	0.142535	0.395328	1.67833	2.09544
1370207_at	Atp5g2	Atp5g2	ATP synthase, H+ transporting, mitochondrial F0 complex, subunit c (subunit 9), isoform 2	Q06646	29	0.269812	0.998945	0.977648	-0.327292	-0.000387212	0.00782004	-0.00859447	-0.319085	-0.335499	2487 +/- 166	2492 +/- 219	2291 +/- 140	2285 +/- 148											0.0269487	0.114503	0.142601	0.395447	1.68023	2.09254
1367620_at	Atp5g3	Atp5g3	ATP synthase, H+ transporting, mitochondrial F0 complex, subunit c (subunit 9) isoform 3	Q499S2	29	0.246075	0.632156	0.304263	-0.344483	-0.140552	-0.44475	0.163645	-0.64868	-0.0402857	8223 +/- 197	7984 +/- 117	7875 +/- 97	7962 +/- 182											0.0269597	0.114631	0.142602	0.394878	1.67899	2.08869
1367622_at	Atp5h	Atp5h	ATP synthase, H+ transporting, mitochondrial F0 complex, subunit d	P31399	29	0.0547953	0.913752	0.677828	-0.584341	-0.0317306	0.0901758	-0.153637	-0.462435	-0.706248	6255 +/- 116	6284 +/- 83	6109 +/- 39	6060 +/- 102											0.0269666	0.114922	0.142639	0.39425	1.68015	2.08538
1370230_at	Atp5j	Atp5j	ATP synthase, H+ transporting, mitochondrial F0 complex, subunit F6	P21571	29	0.735913	0.820243	0.67145	-0.098912	-0.0665983	-0.191075	0.0578788	-0.223389	0.0255651	4375 +/- 80	4310 +/- 91	4299 +/- 74	4319 +/- 153											0.0269696	0.114937	0.142845	0.393568	1.67728	2.08453
1370276_at	Atp5o	Atp5o	ATP synthase, H+ transporting, mitochondrial F1 complex, O subunit	Q06647	29	0.134883	0.287767	0.888081	-0.448113	0.315008	0.273774	0.356242	-0.489347	-0.406879	4944 +/- 131	5058 +/- 105	4742 +/- 72	4889 +/- 162											0.0270204	0.114946	0.142949	0.393584	1.67432	2.08222
1382446_at	Atp5s	Atp5s	ATP synthase, H+ transporting, mitochondrial F0 complex, subunit s	Q5XIM4	29	0.493129	0.971829	0.73273	-0.201721	-0.0103448	0.0898089	-0.110499	-0.101567	-0.301875	543 +/- 9	547 +/- 15	538 +/- 15	533 +/- 17											0.0270257	0.115072	0.143046	0.392938	1.67308	2.07981
1375461_at	Atp5sl	Atp5sl	ATP5S-like	Q5I0I4	29	0.477919	0.470313	0.325661	0.208949	0.212613	-0.0781577	0.503384	-0.0818222	0.49972	475 +/- 12	471 +/- 14	471 +/- 15	497 +/- 19											0.0270767	0.115097	0.143609	0.392959	1.67039	2.08417
1367873_at	Atp6ap1	Atp6ap1	ATPase, H+ transporting, lysosomal accessory protein 1	O54715	29	0.0405025	0.769173	0.861098	-0.626631	0.0860382	0.034766	0.137311	-0.677903	-0.575358	5410 +/- 83	5422 +/- 91	5173 +/- 107	5221 +/- 129											0.0271202	0.115324	0.143645	0.39287	1.67061	2.08088
1379255_at	Atp6ap2	Atp6ap2	ATPase, H+ transporting, lysosomal accessory protein 2	Q6AXS4	29	0.409234	0.819258	0.665637	-0.243423	0.0669705	-0.0598589	0.1938	-0.370253	-0.116594	6638 +/- 154	6613 +/- 111	6483 +/- 97	6564 +/- 85											0.0272124	0.115537	0.143741	0.393487	1.67066	2.07847
1387045_at	Atp6v0a1	Atp6v0a1	ATPase, H+ transporting, lysosomal V0 subunit A1	P25286	29	0.82124	0.69085	0.485812	0.0662224	-0.116687	0.0884949	-0.321869	0.271404	-0.138959	1772 +/- 48	1790 +/- 43	1828 +/- 74	1761 +/- 79											0.0273341	0.11563	0.14379	0.394527	1.66895	2.0754
1380730_at	Atp6v0a2	Atp6v0a2	ATPase, H+ transporting, lysosomal V0 subunit A2	Q2I6B1	29	0.422949	0.621294	0.908286	0.236272	-0.145073	-0.178824	-0.111323	0.202521	0.270022	308 +/- 11	302 +/- 6	315 +/- 6	311 +/- 16											0.0273679	0.115729	0.144345	0.394296	1.66734	2.07962
1379741_at	Atp6v0a4	Atp6v0a4	ATPase, H+ transporting, lysosomal V0 subunit A4	---	27	0.251434	0.94	0.908184	0.340499	-0.0220501	-0.0558383	0.0117382	0.30671	0.374287	68 +/- 5	67 +/- 6	73 +/- 4	74 +/- 5											0.027369	0.115767	0.144629	0.393596	1.66486	2.07993
1398930_at	Atp6v0b	Atp6v0b	ATPase, H+ transporting, lysosomal V0 subunit B	B0K022	29	0.788435	0.224594	0.99579	-0.078664	0.361138	0.362684	0.359593	-0.0771184	-0.0802095	3800 +/- 79	3888 +/- 48	3782 +/- 58	3869 +/- 94											0.0274437	0.115841	0.144666	0.393956	1.66291	2.07669
1398755_at	Atp6v0c	Atp6v0c	ATPase, H transporting, lysosomal V0 subunit c	P63081	29	0.195721	0.995568	0.561373	-0.385549	-0.00162736	-0.172348	0.169094	-0.55627	-0.214829	7916 +/- 141	7837 +/- 130	7662 +/- 74	7739 +/- 168											0.027493	0.116075	0.144737	0.39395	1.66325	2.07395
1388365_at	Atp6v0d1	Atp6v0d1	ATPase, H+ transporting, lysosomal V0 subunit D1	Q5M7T6	29	0.133933	0.590569	0.367046	-0.449258	0.158066	0.424497	-0.108366	-0.182827	-0.715689	6078 +/- 79	6218 +/- 125	6017 +/- 66	5981 +/- 89											0.0275177	0.116153	0.144906	0.393592	1.66137	2.07262
1367724_a_at	Atp6v0e	Atp6v0e	ATPase, H+ transporting, lysosomal V0 subunit E1	Q794C0	29	0.415609	0.226857	0.744429	0.24008	-0.359328	-0.454926	-0.263731	0.144483	0.335678	1172 +/- 65	1103 +/- 23	1193 +/- 33	1154 +/- 31											0.0275637	0.116248	0.145076	0.39354	1.65973	2.07132
1372907_at	Atp6v0e2	Atp6v0e2	ATPase, H+ transporting, lysosomal V0 subunit E2	Q5EB76	29	0.0536807	0.152482	0.261062	-0.587262	0.428009	0.0945139	0.761504	-0.920756	-0.253767	3767 +/- 56	3786 +/- 55	3584 +/- 62	3736 +/- 55											0.027567	0.116408	0.145085	0.392879	1.65903	2.06772
1374431_at	Atp6v1a	Atp6v1a	ATPase, H+ transporting, lysosomal V1 subunit A	---	29	0.0771588	0.876871	0.927571	-0.534616	0.0453974	0.0720275	0.0187673	-0.507986	-0.561246	7615 +/- 232	7654 +/- 133	7338 +/- 76	7349 +/- 81											0.027593	0.117424	0.145151	0.392543	1.6705	2.06495
1371402_at	Atp6v1b2	Atp6v1b2	ATPase, H transporting, lysosomal V1 subunit B2	P62815	29	0.0146915	0.221325	0.528727	-0.760233	0.363777	0.549056	0.178497	-0.574953	-0.945513	5613 +/- 117	5815 +/- 129	5402 +/- 31	5468 +/- 99											0.0276386	0.117449	0.145389	0.392487	1.66786	2.06463
1374396_at	Atp6v1c1	Atp6v1c1	ATPase, H+ transporting, lysosomal V1 subunit C1	Q5FVI6	29	0.017733	0.506336	0.836989	-0.736236	0.195547	0.255842	0.135251	-0.67594	-0.796531	4790 +/- 99	4859 +/- 55	4606 +/- 83	4643 +/- 58											0.0277395	0.117768	0.146015	0.393217	1.66939	2.06981
1388325_at	Atp6v1d	Atp6v1d	ATPase, H+ transporting, lysosomal V1 subunit D	Q6P503	29	0.544585	0.863371	0.435528	-0.17815	0.0504242	-0.179414	0.280262	-0.407988	0.0516879	7198 +/- 183	7121 +/- 74	7023 +/- 83	7143 +/- 96											0.0277569	0.11822	0.146035	0.39276	1.67282	2.06639
1371564_at	Atp6v1e1	Atp6v1e1	VATPase, H+ transporting, lysosomal V1 subunit E1	Q6PCU2	29	0.151464	0.884258	0.737476	-0.429119	0.0426526	0.140955	-0.0556494	-0.330817	-0.527421	6259 +/- 123	6312 +/- 122	6133 +/- 62	6112 +/- 104											0.0278555	0.1183	0.146122	0.393453	1.67096	2.06394
1398781_at	Atp6v1f	Atp6v1f	ATPase, H transporting, lysosomal V1 subunit F	P50408	29	0.683009	0.388314	0.942229	0.119825	0.25463	0.233401	0.27586	0.0985955	0.141054	4614 +/- 88	4667 +/- 37	4637 +/- 55	4699 +/- 68											0.0279012	0.118461	0.146139	0.393397	1.67026	2.06051
1377722_at	Atp6v1g2	Atp6v1g2	RT1 class Ib, locus Aw2	A7LNF8	29	0.38019	0.904339	0.741405	-0.259087	0.0352103	-0.0615624	0.131983	-0.35586	-0.162314	5345 +/- 84	5328 +/- 80	5248 +/- 60	5284 +/- 82											0.0279551	0.118844	0.146249	0.393457	1.67268	2.05839
1379730_at	Atp6v1h	Atp6v1h	ATPase, H+ transporting, lysosomal V1 subunit H	Q5XIL1	29	0.142756	0.670207	0.347954	-0.438871	-0.124979	-0.402396	0.152437	-0.716287	-0.161454	2347 +/- 51	2277 +/- 55	2223 +/- 36	2249 +/- 52											0.0280137	0.118931	0.146432	0.393583	1.67094	2.05731
1370324_at	Atp7b	Atp7b	ATPase, Cu++ transporting, beta polypeptide	Q64535	29	0.744728	0.927874	0.881789	-0.0954809	0.0265183	0.0700875	-0.017051	-0.0519117	-0.13905	161 +/- 12	164 +/- 11	159 +/- 14	158 +/- 12											0.028018	0.118946	0.146506	0.392946	1.66819	2.05471
1370925_at	Atp9b	Atp9b	ATPase, class II, type 9B	O70128	29	0.513382	0.714439	0.9467	-0.192289	-0.10733	-0.126914	-0.0877461	-0.211873	-0.172705	1963 +/- 54	1934 +/- 61	1914 +/- 65	1894 +/- 91											0.0280267	0.119321	0.146569	0.392373	1.67049	2.05196
1393604_at	Atpbd1c	Atpbd1c	ATP binding domain 1 family, member C	Q6R518	29	0.775015	0.761845	0.794199	-0.0837959	-0.0888584	-0.165326	-0.0123909	-0.160263	-0.00732838	571 +/- 9	563 +/- 13	564 +/- 19	563 +/- 10											0.0280417	0.119565	0.14662	0.391891	1.67095	2.04907
1389708_at	Atpbd4	Atpbd4	ATP binding domain 4	Q5M9F5	29	0.40045	0.427175	0.49775	0.248083	-0.234097	-0.433647	-0.0345473	0.0485332	0.447633	538 +/- 26	505 +/- 21	542 +/- 22	540 +/- 16											0.0281417	0.119616	0.146643	0.392597	1.66872	2.04577
1369588_a_at	Atpif1	Atpif1	ATPase inhibitory factor 1	P09655	29	0.239076	0.518501	0.999331	-0.349786	0.189938	0.189693	0.190183	-0.350031	-0.34954	3180 +/- 35	3216 +/- 61	3114 +/- 45	3150 +/- 77											0.02816	0.120027	0.146836	0.392161	1.67152	2.04487
1392931_at	Atrip	Atrip	ATR interacting protein	---	29	0.937911	0.784587	0.472019	-0.0228196	0.0801324	0.291921	-0.131656	0.188969	-0.234608	223 +/- 8	231 +/- 7	228 +/- 7	224 +/- 11											0.0281642	0.120119	0.146991	0.391532	1.66986	2.04343
1387127_at	Atrn	Atrn	attractin	Q99J86	29	0.951272	0.976631	0.526481	-0.0179018	0.00858101	0.194879	-0.177717	0.168396	-0.2042	1865 +/- 50	1900 +/- 55	1895 +/- 55	1863 +/- 45											0.0282213	0.120371	0.147133	0.391639	1.67044	2.04183
1388738_at	Atrnl1	Atrnl1	attractin like 1	---	29	0.00118491	0.0150155	0.883031	-1.06095	0.757466	0.714358	0.800574	-1.10406	-1.01785	2409 +/- 39	2544 +/- 51	2200 +/- 70	2352 +/- 57											0.028238	0.120583	0.147597	0.391185	1.67045	2.04469
1386683_at	Atrx	Atrx	alpha thalassemia/mental retardation syndrome X-linked homolog (human)	P70486	29	0.442532	0.304037	0.934924	-0.226305	0.304342	0.328262	0.280423	-0.202385	-0.250225	990 +/- 19	1018 +/- 28	973 +/- 31	997 +/- 13											0.0282727	0.120982	0.14794	0.390982	1.67306	2.04585
1369709_at	Atxn1	Atxn1	ataxin 1	Q63540	11	0.811241	0.916276	0.158774	0.0699999	-0.0307982	0.39048	-0.452076	0.491278	-0.351278	23 +/- 3	27 +/- 2	28 +/- 2	24 +/- 2											0.0282833	0.121071	0.148009	0.390447	1.67138	2.04325
1398874_at	Atxn10	Atxn10	ataxin 10	Q9ER24	29	0.861679	0.145427	0.50679	-0.0510553	0.435829	0.240494	0.631165	-0.246391	0.14428	3532 +/- 50	3579 +/- 33	3483 +/- 69	3608 +/- 78											0.0282969	0.121234	0.148047	0.389956	1.6707	2.04022
1369826_at	Atxn3	Atxn3	ataxin 3	O35815	14	0.945776	0.60209	0.199547	-0.019924	-0.153157	-0.535318	0.229004	-0.402085	0.362237	137 +/- 8	122 +/- 6	125 +/- 11	132 +/- 7											0.0283091	0.121293	0.148464	0.389447	1.66863	2.04242
1379409_at	Atxn7	Atxn7	ataxin 7	---	22	0.0279012	0.238378	0.658145	0.677045	-0.350321	-0.220447	-0.480194	0.806918	0.547171	54 +/- 3	52 +/- 4	64 +/- 4	58 +/- 2											0.0283254	0.12155	0.148574	0.388996	1.66926	2.04038
1388849_at	Aup1	Aup1	ancient ubiquitous protein 1	A1L134	29	0.0444012	0.713188	0.521104	0.613916	-0.107823	0.0809244	-0.296571	0.802664	0.425169	483 +/- 13	486 +/- 11	518 +/- 15	505 +/- 12											0.0284766	0.121591	0.149695	0.390396	1.66693	2.05222
1376039_at	Aurka	Aurka	aurora kinase A	P59241	14	0.215076	0.503105	0.614754	0.368904	0.197048	0.0492355	0.344861	0.221092	0.516717	80 +/- 9	81 +/- 5	85 +/- 3	92 +/- 5											0.0285287	0.121608	0.149764	0.390434	1.66429	2.04962
1398916_at	Aurkaip1	Aurkaip1	aurora kinase A interacting protein 1	Q6AY68	29	0.285667	0.875358	0.81787	0.316416	0.04596	0.113454	-0.0215341	0.38391	0.248922	1224 +/- 26	1237 +/- 25	1265 +/- 36	1263 +/- 39											0.0286028	0.121705	0.149857	0.390774	1.66275	2.04736
1368260_at	Aurkb	Aurkb	aurora kinase B	O55099	29	0.523902	0.541318	0.78566	0.187471	-0.17961	-0.259333	-0.0998869	0.107748	0.267194	94 +/- 5	87 +/- 5	97 +/- 9	94 +/- 11											0.028827	0.122188	0.149872	0.393158	1.66646	2.04404
1368485_at	Avil	Avil	advillin	Q9WU06	4	0.887099	0.0714711	0.732974	0.0415977	0.54593	0.445871	0.645988	-0.0584609	0.141656	76 +/- 11	90 +/- 5	74 +/- 9	95 +/- 12											0.0288628	0.122353	0.150024	0.39297	1.66585	2.0426
1370251_at	Avpi1	Avpi1	arginine vasopressin-induced 1	Q8VDA6	28	0.828242	0.524567	0.881425	-0.0635839	-0.187168	-0.230873	-0.143464	-0.107289	-0.0198793	125 +/- 4	118 +/- 9	122 +/- 15	117 +/- 6											0.0289564	0.122406	0.150295	0.393568	1.66371	2.04277
1369664_at	Avpr1a	Avpr1a	arginine vasopressin receptor 1A	P30560	28	0.866405	0.440115	0.64731	0.049293	0.22752	0.0932179	0.361823	-0.0850094	0.183596	47 +/- 5	48 +/- 3	46 +/- 2	50 +/- 2											0.0289874	0.123031	0.150541	0.393315	1.66935	2.04262
1369241_at	Avpr1b	Avpr1b	arginine vasopressin receptor 1B	O70501	11	0.432369	0.179959	0.489384	-0.231443	-0.400077	-0.603566	-0.196589	-0.434931	-0.0279544	51 +/- 6	41 +/- 4	44 +/- 4	41 +/- 4											0.0292713	0.123149	0.150627	0.396488	1.66809	2.04028
1387056_at	Axin1	Axin1	axin 1	O70239	29	0.952937	0.69154	0.102941	-0.017289	-0.116412	0.374501	-0.607324	0.473623	-0.508201	381 +/- 9	396 +/- 12	400 +/- 7	376 +/- 18											0.029309	0.123387	0.150787	0.396322	1.66846	2.03897
1387184_at	Axin2	Axin2	axin2	O70240	29	0.912314	0.320246	0.173117	-0.0322616	-0.294109	0.112587	-0.700805	0.374434	-0.438958	200 +/- 9	204 +/- 9	212 +/- 10	190 +/- 9											0.0294596	0.123495	0.15082	0.39768	1.66707	2.03595
1388631_at	Azi2	Azi2	5-azacytidine induced gene 2	Q4KMA0	29	0.887753	0.864087	0.819414	-0.0413554	0.0501572	0.117069	-0.016754	0.0255559	-0.108267	483 +/- 13	488 +/- 18	484 +/- 10	483 +/- 12											0.0296695	0.123742	0.150828	0.399832	1.66757	2.03258
1370191_at	Azin1	Azin1	antizyme inhibitor 1	Q63764	29	0.198035	0.735223	0.755529	-0.383494	-0.0991809	-0.190477	-0.00788447	-0.47479	-0.292198	2218 +/- 89	2177 +/- 28	2115 +/- 43	2114 +/- 68											0.0300227	0.123995	0.151021	0.403904	1.66814	2.03174
1367595_s_at	B2m	B2m	beta-2 microglobulin	P07151	29	0.00183607	0.516868	0.635872	1.01053	-0.190687	-0.3297	-0.0516732	0.871513	1.14954	6901 +/- 204	6671 +/- 149	7507 +/- 152	7471 +/- 301											0.0301952	0.124039	0.151023	0.405537	1.66591	2.02832
1398373_at	B3galnt1	B3galnt1	UDP-GalNAc:betaGlcNAc beta 1,3-galactosaminyltransferase, polypeptide 1	Q6AY39	29	0.66879	0.914976	0.985458	-0.125552	-0.0312782	-0.0366175	-0.0259388	-0.130892	-0.120213	1991 +/- 76	1983 +/- 41	1962 +/- 38	1956 +/- 92											0.0302882	0.124205	0.151283	0.406098	1.66532	2.02837
1390575_at	B3galtl	B3galtl	beta 1,3-galactosyltransferase-like	---	10	0.635645	0.356867	0.829454	-0.139107	0.272239	0.209112	0.335367	-0.202235	-0.0759797	106 +/- 7	112 +/- 5	101 +/- 10	110 +/- 9											0.0303499	0.124267	0.1513	0.406237	1.66333	2.02516
1369448_at	B3gat1	B3gat1	beta-1,3-glucuronyltransferase 1 (glucuronosyltransferase P)	O35789	29	0.229539	0.935476	0.982813	-0.357201	-0.0237164	-0.0174062	-0.0300266	-0.350891	-0.363511	567 +/- 20	565 +/- 17	543 +/- 19	541 +/- 21											0.0303681	0.124379	0.151389	0.405796	1.66203	2.02295
1369755_at	B3gat2	B3gat2	beta-1,3-glucuronyltransferase 2 (glucuronosyltransferase S)	Q9Z137	29	0.0845575	0.143479	0.949985	-0.520932	0.438042	0.419667	0.456417	-0.539307	-0.502557	818 +/- 21	871 +/- 44	751 +/- 34	808 +/- 43											0.0308405	0.124499	0.151423	0.411415	1.66082	2.01999
1376202_at	B3gnt1	B3gnt1	UDP-GlcNAc:betaGal beta-1,3-N-acetylglucosaminyltransferase 1	---	29	0.000975879	0.884618	0.586971	-1.08314	0.0425186	-0.117089	0.202126	-1.24275	-0.923537	2380 +/- 31	2366 +/- 29	2231 +/- 40	2255 +/- 41											0.0308501	0.124543	0.151609	0.410851	1.65862	2.01908
1372779_at	B3gnt2	B3gnt2	UDP-GlcNAc:betaGal beta-1,3-N-acetylglucosaminyltransferase 2	---	29	0.438361	0.589949	0.124815	0.228404	0.158331	-0.302268	0.61893	-0.232195	0.689003	441 +/- 15	429 +/- 10	431 +/- 10	456 +/- 6											0.0309397	0.124717	0.151673	0.411353	1.65814	2.01654
1390884_a_at	B3gnt7	B3gnt7	UDP-GlcNAc:betaGal beta-1,3-N-acetylglucosaminyltransferase 7	Q66H69	29	0.395213	0.515451	0.0881792	-0.250893	-0.191338	-0.705942	0.323267	-0.765498	0.263712	116 +/- 4	102 +/- 7	101 +/- 5	108 +/- 7											0.0310326	0.124847	0.151711	0.411897	1.65709	2.01366
1384083_at	B3gntl1	B3gntl1	UDP-GlcNAc:betaGal beta-1,3-N-acetylglucosaminyltransferase-like 1	Q6GV29	29	0.265022	0.0163043	0.00136009	-0.33067	-0.746987	0.298147	-1.79212	0.714464	-1.3758	49 +/- 3	53 +/- 5	59 +/- 5	33 +/- 3											0.0310429	0.125649	0.152046	0.411345	1.66495	2.01473
1398272_at	B4galnt1	B4galnt1	beta-1,4-N-acetyl-galactosaminyl transferase 1	Q10468	29	0.440169	0.98155	0.164367	0.227493	0.00677431	0.422246	-0.408697	0.642964	-0.187979	962 +/- 22	987 +/- 7	1000 +/- 15	976 +/- 22											0.0310738	0.125664	0.152046	0.411066	1.66237	2.01138
1397515_at	B4galnt4	B4galnt4	beta-1,4-N-acetyl-galactosaminyl transferase 4	---	29	0.341843	0.124379	0.387271	0.281018	0.461158	0.716357	0.205959	0.536217	0.0258192	314 +/- 13	358 +/- 15	347 +/- 18	360 +/- 25											0.0310837	0.12586	0.152177	0.410512	1.66219	2.00975
1367487_at	B4galt3	B4galt3	UDP-Gal:betaGlcNAc beta 1,4-galactosyltransferase, polypeptide 3	Q6P768	29	0.7834	0.38978	0.546932	-0.0805863	0.253833	0.076728	0.430938	-0.257691	0.0965185	717 +/- 16	721 +/- 12	703 +/- 16	727 +/- 22											0.031109	0.125877	0.152325	0.410162	1.65965	2.00836
1383689_at	B4galt4	B4galt4	UDP-Gal:betaGlcNAc beta 1,4-galactosyltransferase, polypeptide 4	Q66HH1	29	0.112174	0.41086	0.638345	0.477517	-0.242568	-0.104576	-0.380559	0.615509	0.339525	378 +/- 14	373 +/- 10	408 +/- 19	389 +/- 14											0.0311216	0.12596	0.152329	0.409647	1.65799	2.00507
1387206_at	B4galt6	B4galt6	UDP-Gal:betaGlcNAc beta 1,4-galactosyltransferase, polypeptide 6	O88419	29	0.881625	0.4985	0.987114	0.0436302	0.199198	0.194467	0.203929	0.0388991	0.0483613	3374 +/- 57	3419 +/- 74	3383 +/- 78	3431 +/- 52											0.031457	0.125969	0.15276	0.413375	1.65536	2.00741
1379289_at	B4galt7	B4galt7	xylosylprotein beta1,4-galactosyltransferase, polypeptide 7 (galactosyltransferase I)	Q4FZU7	29	0.309605	0.202433	0.0922839	-0.300785	-0.379639	-0.887336	0.128059	-0.808482	0.206912	186 +/- 6	168 +/- 5	169 +/- 7	172 +/- 5											0.0315074	0.126167	0.152889	0.413352	1.65521	2.00578
1389385_at	B9d1	B9d1	B9 protein domain 1	P0C5J2	29	0.257308	0.105608	0.646403	-0.336202	0.486942	0.352267	0.621617	-0.470877	-0.201527	476 +/- 12	498 +/- 21	445 +/- 19	485 +/- 22											0.0316352	0.126343	0.153277	0.414342	1.65479	2.00755
1387938_at	Baalc	Baalc	brain and acute leukemia, cytoplasmic	Q920K5	29	0.196884	0.906966	0.921085	-0.384514	-0.0342388	-0.00521601	-0.0632616	-0.355491	-0.413537	2873 +/- 41	2872 +/- 48	2814 +/- 41	2804 +/- 62											0.031801	0.126344	0.153328	0.415827	1.65206	2.0049
1369256_at	Bace1	Bace1	beta-site APP cleaving enzyme 1	P56819	29	0.110023	0.235432	0.445527	-0.480552	0.352592	0.577396	0.127787	-0.255748	-0.705357	234 +/- 13	258 +/- 12	223 +/- 10	228 +/- 14											0.0318585	0.126645	0.153362	0.415893	1.65327	2.00204
1377390_at	Bace2	Bace2	beta-site APP-cleaving enzyme 2	Q6IE75	29	0.72691	0.585745	0.584085	-0.10243	-0.160135	-0.320984	0.000713803	-0.263279	0.0584186	127 +/- 8	120 +/- 5	121 +/- 7	121 +/- 7											0.0319086	0.126653	0.153791	0.415862	1.65066	2.00435
1386991_a_at	Bad	Bad	bcl2-associated death promoter	O35147	29	0.182587	0.515838	0.600581	-0.397587	0.19116	0.344957	0.0373626	-0.24379	-0.551384	910 +/- 8	935 +/- 22	893 +/- 24	895 +/- 27											0.0319658	0.126696	0.153832	0.415922	1.6485	2.00159
1390026_at	Bag3	Bag3	Bcl2-associated athanogene 3	Q156J1	29	0.0191795	0.517556	0.881805	0.726142	0.190371	0.233935	0.146808	0.769705	0.682578	416 +/- 12	434 +/- 22	475 +/- 25	486 +/- 30											0.0319794	0.1267	0.153848	0.415418	1.64585	1.9985
1376261_at	Bag5	Bag5	BCL2-associated athanogene 5	Q5QJC9	29	0.802523	0.523132	0.00285254	-0.073304	0.187822	1.14703	-0.771383	0.885901	-1.03251	935 +/- 32	1062 +/- 24	1033 +/- 43	948 +/- 23											0.0319939	0.12675	0.154023	0.414925	1.6438	1.99751
1371522_at	Bahd1	Bahd1	bromo adjacent homology domain containing 1	---	29	0.568595	0.501656	0.56314	-0.167561	0.197724	0.36767	0.0277777	0.00238532	-0.337506	600 +/- 24	628 +/- 18	600 +/- 20	602 +/- 25											0.0320028	0.126954	0.154047	0.414363	1.64376	1.99456
1368066_at	Bak1	Bak1	BCL2-antagonist/killer 1	Q9JK59	27	0.389601	0.971028	0.433876	0.25393	0.0106393	0.241316	-0.220037	0.484606	0.0232532	71 +/- 6	76 +/- 4	80 +/- 7	76 +/- 4											0.0321803	0.12697	0.154069	0.415981	1.64129	1.99159
1367820_at	Banf1	Banf1	barrier to autointegration factor 1	Q9R1T1	29	0.664722	0.835248	0.61573	-0.1272	-0.0609496	0.0864533	-0.208352	0.0202025	-0.274603	2154 +/- 22	2165 +/- 28	2156 +/- 46	2129 +/- 58											0.0322977	0.126995	0.154222	0.41682	1.63893	1.99032
1369310_at	Basp1	Basp1	brain abundant, membrane attached signal protein 1	Q05175	29	0.596124	0.845997	0.410386	0.155693	-0.0569175	0.185899	-0.299734	0.39851	-0.0871234	3227 +/- 63	3272 +/- 52	3323 +/- 84	3251 +/- 84											0.0323567	0.127098	0.154242	0.416902	1.63761	1.98734
1388158_at	Bat1a	Bat1a	HLA-B-associated transcript 1A	Q63413	29	0.947474	0.729455	0.710714	0.019299	-0.101434	-0.210233	0.00736573	-0.0895005	0.128098	3108 +/- 49	3067 +/- 34	3090 +/- 38	3092 +/- 103											0.0323574	0.127209	0.154859	0.416234	1.63638	1.99206
1388536_at	Bat2	Bat2	HLA-B associated transcript 2	Q6MG48	29	0.9176	0.504588	0.160794	0.0303092	0.196358	0.61552	-0.222803	0.449471	-0.388852	1250 +/- 42	1370 +/- 43	1338 +/- 63	1294 +/- 82											0.0323913	0.127322	0.154942	0.415995	1.63516	1.98989
1378155_at	Bat2d	Bat2d	BAT2 domain containing 1	---	29	0.435081	0.574365	0.654258	0.230064	-0.16505	-0.296508	-0.0335908	0.0986057	0.361523	534 +/- 25	503 +/- 7	544 +/- 31	541 +/- 55											0.0323996	0.127585	0.154956	0.415428	1.63589	1.98685
1387175_a_at	Bat3	Bat3	HLA-B-associated transcript 3	Q498N5	29	0.466235	0.642008	0.873291	0.214593	0.136482	0.0897528	0.18321	0.167864	0.261321	835 +/- 24	842 +/- 13	848 +/- 22	861 +/- 24											0.0324748	0.127769	0.15509	0.415719	1.63561	1.98535
1388716_at	Bat4	Bat4	complement component 2	A8USN8	29	0.242793	0.631062	0.540465	-0.346955	0.141006	0.320997	-0.0389859	-0.166963	-0.526947	1479 +/- 40	1531 +/- 50	1452 +/- 58	1446 +/- 26											0.0324879	0.127822	0.155156	0.415216	1.63365	1.98299
1371985_a_at	Bat5	Bat5	HLA-B associated transcript 5	Q6MG55	29	0.762283	0.768337	0.382788	-0.0886899	0.0863592	-0.171296	0.344014	-0.346345	0.168965	881 +/- 24	867 +/- 17	853 +/- 27	881 +/- 28											0.0325111	0.128025	0.155458	0.414844	1.63361	1.98366
1369122_at	Bax	Bax	Bcl2-associated X protein	Q63690	29	0.366577	0.703974	0.892186	-0.266697	0.111467	0.0717554	0.151178	-0.306408	-0.226986	569 +/- 9	572 +/- 12	555 +/- 14	562 +/- 17											0.0325155	0.128258	0.155569	0.414233	1.63395	1.98188
1374421_at	Baz1b	Baz1b	bromodomain adjacent to zinc finger domain, 1B	---	29	0.300634	0.539052	0.687297	0.306539	-0.180625	-0.0625179	-0.298732	0.424647	0.188432	1526 +/- 27	1518 +/- 35	1586 +/- 44	1544 +/- 59											0.0325882	0.12845	0.15572	0.414492	1.63377	1.98062
1382993_at	Bbc3	Bbc3	Bcl-2 binding component 3	Q80ZG6	29	0.468764	0.846365	0.766633	-0.213364	0.0567798	0.143795	-0.0302353	-0.126349	-0.300379	396 +/- 8	403 +/- 19	389 +/- 13	388 +/- 17											0.0327069	0.128523	0.155757	0.415336	1.63207	1.97791
1391293_at	Bbox1	Bbox1	butyrobetaine (gamma), 2-oxoglutarate dioxygenase 1 (gamma-butyrobetaine hydroxylase)	A6YRI8	29	0.590895	0.0983516	0.436821	0.157926	-0.497951	-0.268768	-0.727134	0.387109	-0.0712569	70 +/- 7	65 +/- 5	79 +/- 8	63 +/- 3											0.0328508	0.128604	0.155837	0.416495	1.63049	1.97577
1397952_at	Bbs12	Bbs12	Bardet-Biedl syndrome 12 (human)	---	10	0.436818	0.438972	0.106886	0.229184	0.228096	-0.256973	0.713165	-0.255885	0.714254	48 +/- 6	44 +/- 3	44 +/- 3	54 +/- 4											0.0329339	0.128624	0.156067	0.416882	1.62814	1.97552
1368509_at	Bbs2	Bbs2	Bardet-Biedl syndrome 2 homolog (human)	Q99MH9	29	0.122864	0.262132	0.852482	0.463114	-0.332728	-0.387219	-0.278238	0.408624	0.517605	388 +/- 9	377 +/- 7	399 +/- 8	391 +/- 8											0.0329712	0.128702	0.156083	0.416689	1.62654	1.97257
1378656_at	Bbs5	Bbs5	Bardet-Biedl syndrome 5	---	29	0.368125	0.436442	0.657188	-0.265822	-0.229375	-0.0991113	-0.359638	-0.135559	-0.396085	629 +/- 14	623 +/- 16	621 +/- 15	600 +/- 25											0.0329734	0.128944	0.15614	0.416053	1.62699	1.97014
1380515_at	Bbs7	Bbs7	Bardet-Biedl syndrome 7	Q66H90	29	0.282304	0.378268	0.895047	0.318686	-0.26015	-0.2215	-0.298801	0.357336	0.280035	348 +/- 14	338 +/- 13	366 +/- 17	351 +/- 8											0.0330296	0.128945	0.156293	0.416099	1.62442	1.96894
1389434_at	Bbs9	Bbs9	Bardet-Biedl syndrome 9	---	29	0.189387	0.627147	0.184528	-0.391274	-0.142632	-0.538399	0.253134	-0.78704	0.00449295	285 +/- 15	260 +/- 8	249 +/- 12	260 +/- 17											0.033038	0.129493	0.156422	0.415545	1.62874	1.96744
1387934_at	Bcan	Bcan	brevican	P55068	29	0.605407	0.950475	0.809241	-0.151752	0.0181946	-0.0525625	0.0889517	-0.222509	-0.0809951	2755 +/- 26	2745 +/- 46	2714 +/- 61	2730 +/- 83											0.0330665	0.129616	0.156438	0.415243	1.6277	1.96453
1372709_at	Bcap29	Bcap29	B-cell receptor-associated protein 29	Q5XIU4	29	0.561895	0.308842	0.314001	-0.170492	-0.30127	-0.599278	-0.00326192	-0.4685	0.127516	1321 +/- 42	1251 +/- 38	1266 +/- 8	1266 +/- 28											0.0331842	0.129809	0.15659	0.416063	1.62754	1.96332
1367503_at	Bcap31	Bcap31	B-cell receptor-associated protein 31	Q6AY58	29	0.647851	0.383265	0.0367593	0.13408	-0.257393	-0.897312	0.382526	-0.505839	0.774	1784 +/- 38	1676 +/- 20	1723 +/- 43	1769 +/- 33											0.0332251	0.130004	0.15665	0.415918	1.62741	1.96097
1367752_at	Bcar1	Bcar1	breast cancer anti-estrogen resistance 1	Q63767	29	0.707229	0.976375	0.180509	-0.110178	0.00867497	0.408228	-0.390878	0.289376	-0.509731	270 +/- 7	290 +/- 8	284 +/- 22	265 +/- 18											0.0334691	0.130026	0.156748	0.418311	1.62512	1.9591
1373098_at	Bcas1	Bcas1	breast carcinoma amplified sequence 1	Q3ZB98	29	0.0321803	0.756994	0.244839	0.657949	-0.0907302	0.254681	-0.436142	1.00336	0.312538	4177 +/- 136	4362 +/- 249	4907 +/- 244	4590 +/- 178											0.0335101	0.130157	0.157032	0.418163	1.62419	1.95956
1375314_at	Bcas3	Bcas3	breast carcinoma amplified sequence 3	B0BN06	29	0.314777	0.108019	0.852406	0.297521	0.483425	0.428907	0.537944	0.243002	0.352039	225 +/- 8	244 +/- 15	235 +/- 13	259 +/- 13											0.0335205	0.130196	0.157042	0.417636	1.62213	1.95661
1370869_at	Bcat1	Bcat1	branched chain aminotransferase 1, cytosolic	P54690	29	0.208251	0.356656	0.973769	-0.374637	0.272361	0.262729	0.281993	-0.384269	-0.365005	6271 +/- 125	6372 +/- 98	6123 +/- 63	6231 +/- 148											0.0338021	0.130252	0.157261	0.420484	1.62028	1.95626
1386928_at	Bcat2	Bcat2	branched chain aminotransferase 2, mitochondrial	O35854	29	0.792578	0.167392	0.253893	-0.0770848	-0.412397	-0.751088	-0.0737052	-0.415776	0.261607	197 +/- 16	171 +/- 4	182 +/- 6	180 +/- 7											0.0339415	0.130491	0.157715	0.421555	1.62071	1.95883
1374856_at	Bcdin3d	Bcdin3d	BCDIN3 domain containing	---	29	0.169597	0.223065	0.186761	0.410183	0.362369	0.756059	-0.0313218	0.803873	0.0164922	198 +/- 3	222 +/- 11	224 +/- 11	223 +/- 10											0.033945	0.130617	0.15793	0.420939	1.61974	1.95843
1370897_at	Bckdha	Bckdha	branched chain ketoacid dehydrogenase E1, alpha polypeptide	O89046	29	0.529684	0.85132	0.400836	0.184846	0.0549251	-0.192952	0.302802	-0.0630306	0.432723	309 +/- 14	300 +/- 11	306 +/- 10	320 +/- 18											0.0339488	0.130668	0.15806	0.420329	1.61783	1.95698
1370906_at	Bckdhb	Bckdhb	branched chain keto acid dehydrogenase E1, beta polypeptide	B0BNK6	29	0.430462	0.828473	0.846736	-0.232415	-0.0634969	-0.00685608	-0.120138	-0.175774	-0.289056	617 +/- 25	617 +/- 24	604 +/- 12	595 +/- 20											0.0339854	0.130824	0.158178	0.420126	1.61724	1.95539
1370842_at	Bckdk	Bckdk	branched chain ketoacid dehydrogenase kinase	Q00972	29	0.825421	0.432357	0.824079	-0.0646464	0.231449	0.166297	0.296601	-0.129799	0.000505649	596 +/- 15	612 +/- 28	584 +/- 31	612 +/- 34											0.0340551	0.130981	0.158195	0.420331	1.61665	1.95255
1368118_at	Bcl10	Bcl10	B-cell leukemia/lymphoma 10	O08557	29	0.228504	0.357042	0.331495	-0.35802	0.272139	-0.0150791	0.559356	-0.645238	-0.0708024	653 +/- 20	652 +/- 17	609 +/- 17	647 +/- 25											0.034114	0.131053	0.158774	0.420403	1.61503	1.95664
1383506_at	Bcl11a	Bcl11a	B-cell CLL/lymphoma 11A (zinc finger protein)	Q5RJJ9	29	0.152956	0.462125	0.865538	-0.427494	0.216597	0.166981	0.266214	-0.47711	-0.377878	1411 +/- 33	1434 +/- 29	1346 +/- 53	1383 +/- 42											0.0341441	0.131343	0.158962	0.420121	1.61609	1.95592
1368482_at	Bcl2a1	Bcl2a1	B-cell leukemia/lymphoma 2 related protein A1	Q925A9	24	0.214904	0.700893	0.916943	0.369048	0.112689	0.14324	0.0821369	0.3996	0.338496	59 +/- 5	62 +/- 6	67 +/- 4	69 +/- 10											0.0341784	0.131514	0.159136	0.419891	1.61569	1.95503
1370812_at	Bcl2l1	Bcl2l1	Bcl2-like 1	P53563	29	0.29174	0.763116	0.747802	0.312365	0.0883689	-0.00591926	0.182657	0.218077	0.406653	456 +/- 12	456 +/- 11	467 +/- 17	476 +/- 19											0.0342041	0.131635	0.160007	0.419556	1.61467	1.96269
1387618_at	Bcl2l10	Bcl2l10	Bcl2-like 10	Q99M66	29	0.607503	0.649632	0.811901	-0.150866	-0.133351	-0.203101	-0.0636002	-0.220617	-0.081116	50 +/- 4	47 +/- 5	47 +/- 6	45 +/- 4											0.0342274	0.131851	0.160048	0.419193	1.61482	1.96016
1370787_at	Bcl2l11	Bcl2l11	BCL2-like 11 (apoptosis facilitator)	O88498	20	0.650268	0.120027	0.0675302	0.13309	-0.466832	0.0874048	-1.02107	0.687327	-0.421147	60 +/- 6	61 +/- 3	72 +/- 5	54 +/- 6											0.0344556	0.131896	0.160681	0.421337	1.61288	1.96488
1378968_at	Bcl2l14	Bcl2l14	Bcl2-like 14 (apoptosis facilitator)	Q6AYK4	29	0.0669973	0.387769	0.518702	0.555392	-0.254927	-0.444774	-0.0650813	0.365546	0.745238	78 +/- 5	69 +/- 5	85 +/- 4	84 +/- 9											0.0344676	0.131918	0.160707	0.420834	1.61066	1.96216
1379481_at	Bcl2l2	Bcl2l2	Bcl2-like 2	O08729	29	0.992302	0.533229	0.79911	-0.00282577	0.183244	0.108644	0.257844	-0.0774256	0.071774	2413 +/- 55	2435 +/- 57	2398 +/- 43	2449 +/- 70											0.0344942	0.131979	0.160728	0.420511	1.60893	1.9594
1385627_at	Bcl3	Bcl3	CEA-related cell adhesion molecule 16	---	14	0.730423	0.965178	0.361551	-0.101055	-0.0127885	-0.282342	0.256765	-0.370609	0.168498	81 +/- 9	72 +/- 9	70 +/- 8	78 +/- 10											0.0345721	0.132067	0.160794	0.420813	1.60753	1.95719
1386832_a_at	Bcl6b	Bcl6b	B-cell CLL/lymphoma 6, member B	---	7	0.248902	0.145236	0.0582908	0.342373	0.436045	-0.139467	1.01156	-0.233139	0.917885	77 +/- 6	74 +/- 5	72 +/- 8	94 +/- 5											0.0345793	0.132506	0.160998	0.420255	1.61039	1.95667
1399166_a_at	Bcl7b	Bcl7b	B-cell CLL/lymphoma 7B	B1H245	29	0.449654	0.698453	0.55941	0.222747	0.113658	0.285242	-0.0579254	0.39433	0.0511632	787 +/- 23	802 +/- 8	808 +/- 14	805 +/- 10											0.0346577	0.132639	0.161446	0.420563	1.60954	1.9591
1388752_at	Bclaf1	Bclaf1	BCL2-associated transcription factor 1	Q7TP73	29	0.241757	0.789948	0.508006	-0.347741	-0.0780869	0.116685	-0.272859	-0.152969	-0.542513	2921 +/- 43	2941 +/- 32	2895 +/- 54	2848 +/- 72											0.0347232	0.13272	0.161489	0.420714	1.60807	1.95664
1378730_at	Bcorl1	Bcorl1	BCL6 co-repressor-like 1	---	29	0.74742	0.780136	0.958368	0.0944362	0.0818345	0.0971263	0.0665426	0.109728	0.0791444	128 +/- 8	131 +/- 6	131 +/- 10	133 +/- 4											0.0347781	0.132735	0.16181	0.420735	1.60579	1.95753
1374886_at	Bcs1l	Bcs1l	BCS1-like (yeast)	Q5XIM0	29	0.71494	0.123387	0.104089	-0.107133	0.462437	0.951629	-0.0267557	0.38206	-0.596325	325 +/- 6	353 +/- 5	336 +/- 13	336 +/- 9											0.0349303	0.132853	0.161835	0.421932	1.60477	1.95484
1368387_at	Bdh1	Bdh1	3-hydroxybutyrate dehydrogenase, type 1	P29147	29	0.00938522	0.430329	0.68296	-0.816248	0.232483	0.112639	0.352327	-0.936092	-0.696403	309 +/- 10	313 +/- 9	273 +/- 10	287 +/- 15											0.0350067	0.133078	0.161911	0.422212	1.60503	1.95279
1368677_at	Bdnf	Bdnf	brain derived neurotrophic factor	P23363	29	0.964819	0.83918	0.650219	-0.0129206	0.0594731	0.192583	-0.0736373	0.12019	-0.146031	754 +/- 33	774 +/- 17	766 +/- 19	759 +/- 49											0.0352295	0.133099	0.161974	0.424253	1.60285	1.95058
1367457_at	Becn1	Becn1	beclin 1, autophagy related	Q91XJ1	29	0.105202	0.495696	0.254575	-0.48754	0.200513	0.538705	-0.137679	-0.149348	-0.825733	2329 +/- 48	2413 +/- 37	2306 +/- 40	2285 +/- 54											0.0352752	0.133152	0.162204	0.424158	1.60106	1.95039
1368999_a_at	Begain	Begain	brain-enriched guanylate kinase-associated	O88881	29	0.971618	0.245439	0.519885	-0.0104225	-0.34496	-0.534265	-0.155655	-0.199727	0.178882	331 +/- 18	285 +/- 21	314 +/- 34	300 +/- 27											0.0354973	0.133978	0.162269	0.426183	1.60854	1.94821
1383584_at	Best2	Best2	bestrophin 2	---	20	0.290566	0.649153	0.226239	0.313143	-0.133547	0.226274	-0.493368	0.672964	-0.046678	89 +/- 6	97 +/- 8	112 +/- 15	96 +/- 7											0.0356869	0.134119	0.16231	0.427811	1.6078	1.94575
1372710_at	Bet1	Bet1	blocked early in transport 1 homolog (S. cerevisiae)	Q62896	29	0.0518693	0.674235	0.935828	0.592124	0.123353	0.14694	0.0997667	0.615711	0.568537	1488 +/- 36	1505 +/- 33	1558 +/- 28	1569 +/- 31											0.0357105	0.134147	0.162385	0.427447	1.60571	1.94371
1372950_at	Bet1l	Bet1l	blocked early in transport 1 homolog (S. cerevisiae) like	O35152	29	0.853615	0.195503	0.222289	-0.0540669	0.385744	0.0227484	0.748739	-0.417062	0.308928	374 +/- 11	374 +/- 9	358 +/- 12	386 +/- 11											0.0357528	0.134239	0.162603	0.427308	1.60439	1.94339
1382467_at	Bex1	Bex1	brain expressed X-linked 2	Q3MKQ1	29	0.7425	0.497477	0.861364	0.0963467	-0.199678	-0.148505	-0.250851	0.14752	0.0451736	4946 +/- 150	4844 +/- 195	5048 +/- 229	4875 +/- 228											0.035816	0.134283	0.162718	0.427419	1.60249	1.94183
1373458_at	Bex4	Bex4	brain expressed gene 4	Q3MKP9	29	0.293349	0.810235	0.679387	0.311301	0.070381	0.19166	-0.0508979	0.43258	0.190022	452 +/- 13	460 +/- 10	470 +/- 14	468 +/- 11											0.0361077	0.134411	0.163011	0.430252	1.60161	1.9424
1388733_at	Bfar	Bfar	bifunctional apoptosis regulator	Q5PQN2	29	0.101752	0.855445	0.696145	-0.49271	-0.0533827	-0.167959	0.0611933	-0.607286	-0.378134	479 +/- 13	465 +/- 19	429 +/- 39	434 +/- 20											0.0361189	0.134443	0.163354	0.429738	1.59959	1.94357
1388144_at	Bfsp1	Bfsp1	beaded filament structural protein 1	Q02435	10	0.22535	0.432262	0.755689	-0.360532	0.231497	0.140263	0.322732	-0.451767	-0.269298	52 +/- 6	54 +/- 4	44 +/- 3	49 +/- 6											0.0361334	0.134465	0.163381	0.429267	1.59746	1.94098
1367594_at	Bgn	Bgn	biglycan	P47853	22	0.485985	0.290454	0.405662	-0.205099	-0.313217	-0.558528	-0.0679067	-0.45041	0.0402113	292 +/- 48	237 +/- 12	248 +/- 7	241 +/- 14											0.0361345	0.134622	0.163392	0.428637	1.59692	1.93821
1369415_at	Bhlhb2	Bhlhb2	basic helix-loop-helix domain containing, class B2	O35780	29	0.208717	0.601107	0.891025	0.374241	-0.153574	-0.113432	-0.193715	0.414383	0.3341	568 +/- 29	556 +/- 16	610 +/- 35	590 +/- 38											0.0361448	0.134655	0.163425	0.428118	1.59492	1.93569
1395515_at	Bhlhb9	Bhlhb9	basic helix-loop-helix domain containing, class B, 9	Q71HP2	29	0.0841572	0.474728	0.154859	-0.521645	0.210482	-0.214957	0.635922	-0.947085	-0.0962057	119 +/- 6	114 +/- 5	98 +/- 5	112 +/- 10											0.0362339	0.134818	0.164104	0.428533	1.59447	1.94084
1383822_at	Bicd2	Bicd2	bicaudal D homolog 2 (Drosophila)	Q496Z1	29	0.181114	0.756141	0.114843	0.39898	0.0910596	0.564876	-0.382757	0.872797	-0.0748373	1113 +/- 15	1143 +/- 13	1159 +/- 18	1139 +/- 13											0.0363079	0.135021	0.164219	0.428769	1.5945	1.93931
1377759_at	Bid	Bid	BH3 interacting domain death agonist	A8ASI9	29	0.643864	0.0062814	0.895701	0.135718	-0.865282	-0.90369	-0.826874	0.0973096	0.174126	212 +/- 11	178 +/- 5	216 +/- 12	184 +/- 15											0.0364023	0.135097	0.164367	0.429244	1.59302	1.93816
1367779_at	Bin1	Bin1	bridging integrator 1	O08839	29	0.0141349	0.404175	0.23718	0.765121	0.246099	0.597341	-0.105143	1.11636	0.413879	2000 +/- 48	2113 +/- 40	2211 +/- 57	2191 +/- 76											0.0364668	0.135418	0.16451	0.429366	1.59443	1.93697
1399105_at	Bin3	Bin3	bridging integrator 3	Q68FW8	29	0.818015	0.902872	0.236944	-0.0674395	-0.0357533	0.315671	-0.387177	0.283984	-0.418863	511 +/- 12	525 +/- 11	524 +/- 16	506 +/- 15											0.0364669	0.135845	0.164692	0.42873	1.59708	1.93623
1368291_at	Birc2	Birc2	baculoviral IAP repeat-containing 2	O88642	29	0.812966	0.962867	0.959535	-0.0693474	0.0136382	-0.00122474	0.0285011	-0.0842103	-0.0544845	899 +/- 19	899 +/- 10	893 +/- 23	895 +/- 19											0.0364678	0.13591	0.164692	0.428104	1.59548	1.93336
1370113_at	Birc3	Birc3	baculoviral IAP repeat-containing 3	Q5XIW4	8	0.263387	0.105012	0.890598	0.331832	-0.487822	-0.528122	-0.447522	0.291532	0.372132	69 +/- 2	60 +/- 6	74 +/- 5	66 +/- 5											0.0365802	0.136047	0.164747	0.428789	1.59473	1.93114
1369248_a_at	Birc4	Birc4	baculoviral IAP repeat-containing 4	Q9EQ04	29	0.475915	0.986825	0.520731	-0.209911	-0.00483726	-0.193755	0.184081	-0.398829	-0.0209933	306 +/- 12	296 +/- 12	285 +/- 19	295 +/- 18											0.0366379	0.136062	0.164979	0.428831	1.59255	1.93101
1368799_at	Birc5	Birc5	baculoviral IAP repeat-containing 5	Q9JHY7	3	0.818218	0.30144	0.451407	0.067363	0.306017	0.0841405	0.527894	-0.154514	0.28924	78 +/- 7	80 +/- 6	74 +/- 9	88 +/- 9											0.0366389	0.136243	0.164999	0.428211	1.59231	1.9284
1374889_at	Birc7	Birc7	baculoviral IAP repeat-containing 7 (livin)	---	19	6.33374e-05	0.800359	0.213661	1.39071	0.0741254	0.444207	-0.295957	1.76079	1.02063	126 +/- 6	143 +/- 14	195 +/- 8	183 +/- 15											0.0366702	0.136744	0.165011	0.427945	1.59582	1.9257
1372160_at	Blcap	Blcap	bladder cancer associated protein homolog (human)	P62950	29	0.288079	0.78658	0.24202	-0.3148	0.0793716	0.426913	-0.26817	0.0327417	-0.662341	2612 +/- 54	2720 +/- 59	2620 +/- 50	2552 +/- 129											0.0368842	0.136745	0.165278	0.429809	1.59348	1.92598
1372588_at	Bles03	Bles03	basophilic leukemia expressed protein BLES03	Q566Q8	29	0.846265	0.843025	0.757495	-0.0568172	0.0580312	-0.0325057	0.148568	-0.147354	0.0337198	741 +/- 18	739 +/- 19	731 +/- 22	741 +/- 19											0.0368992	0.136821	0.165298	0.429352	1.59203	1.92338
1371808_at	Blmh	Blmh	bleomycin hydrolase	A1A5L1	29	0.0254697	0.41263	0.8817	-0.689124	0.241639	0.285241	0.198036	-0.645522	-0.732727	997 +/- 18	1022 +/- 20	942 +/- 38	959 +/- 17											0.0369205	0.137603	0.165312	0.428971	1.59878	1.92072
1398473_at	Bloc1s2	Bloc1s2	biogenesis of lysosome-related organelles complex-1, subunit 2	A0SXU1	29	0.239837	0.271241	0.0644494	0.349204	-0.326293	-0.887324	0.234737	-0.211827	0.910234	1376 +/- 37	1285 +/- 27	1354 +/- 22	1378 +/- 27											0.0370472	0.137966	0.165622	0.429813	1.60065	1.92151
1368164_at	Blvra	Blvra	biliverdin reductase A	P46844	29	0.136413	0.0134357	0.785583	0.446282	-0.771524	-0.851277	-0.691772	0.366529	0.526034	415 +/- 12	381 +/- 14	430 +/- 5	402 +/- 13											0.0371342	0.138033	0.165631	0.430192	1.59908	1.9188
1392517_at	Blzf1	Blzf1	basic leucine zipper nuclear factor 1	Q6AYB8	29	0.915926	0.0722607	0.168501	0.0309274	0.544313	0.133033	0.955594	-0.380353	0.442208	282 +/- 9	286 +/- 9	267 +/- 11	303 +/- 15											0.0371649	0.138327	0.165811	0.42992	1.60015	1.91808
1391330_at	Bm259	Bm259	BM259 protein	Q62823	29	0.119894	0.193957	0.571553	0.467008	-0.387129	-0.220857	-0.5534	0.633279	0.300736	106 +/- 4	100 +/- 6	121 +/- 10	108 +/- 8											0.0371881	0.13863	0.165821	0.42956	1.60131	1.9154
1389048_at	Bmp1	Bmp1	bone morphogenetic protein 1	Q91WZ0	29	0.203448	0.928178	0.157042	0.378758	0.0264062	-0.396702	0.449515	-0.0443503	0.801867	222 +/- 8	211 +/- 6	221 +/- 9	233 +/- 8											0.0374248	0.138943	0.167024	0.431665	1.6026	1.92649
1387734_at	Bmp15	Bmp15	bone morphogenetic protein 15	Q9WUW1	11	0.177493	0.301996	0.539397	-0.402439	0.305658	0.125188	0.486128	-0.582909	-0.221969	31 +/- 2	32 +/- 3	25 +/- 4	30 +/- 1											0.0374299	0.13903	0.167401	0.431096	1.60126	1.92803
1369773_at	Bmp3	Bmp3	bone morphogenetic protein 3	O88683	29	0.887824	0.71366	0.538865	-0.0413289	0.107637	-0.0730714	0.288346	-0.222037	0.13938	133 +/- 7	132 +/- 3	128 +/- 9	135 +/- 7											0.0374638	0.139323	0.16741	0.430861	1.60231	1.92533
1387232_at	Bmp4	Bmp4	bone morphogenetic protein 4	Q06826	29	0.501455	0.574679	0.910138	0.197818	-0.164914	-0.19798	-0.131848	0.164752	0.230884	177 +/- 10	172 +/- 3	180 +/- 4	177 +/- 4											0.0375005	0.139416	0.167417	0.430658	1.60106	1.92263
1388201_at	Bmp6	Bmp6	bone morphogenetic protein 6	P97835	29	0.9247	0.371442	0.802745	-0.0276891	-0.263956	-0.337176	-0.190736	-0.100909	0.0455306	240 +/- 35	214 +/- 7	232 +/- 13	217 +/- 18											0.0375477	0.139575	0.16789	0.430576	1.60057	1.92527
1389403_at	Bmp7	Bmp7	bone morphogenetic protein 7	O88684	27	0.768434	0.308481	0.671975	0.0863223	-0.3015	-0.425765	-0.177234	-0.0379428	0.210587	117 +/- 30	92 +/- 6	115 +/- 9	104 +/- 6											0.0376061	0.139617	0.168056	0.430623	1.59874	1.92439
1368899_at	Bmpr1a	Bmpr1a	bone morphogenetic protein receptor, type 1A	Q78EA7	29	0.653686	0.325934	0.146249	-0.131693	-0.290604	-0.725507	0.144298	-0.566595	0.30321	631 +/- 24	568 +/- 26	582 +/- 19	595 +/- 31											0.0376585	0.139729	0.168226	0.4306	1.5977	1.92355
1376843_at	Bmpr2	Bmpr2	bone morphogenic protein receptor, type II (serine/threonine kinase)	Q91WY9	29	0.660329	0.893174	0.428197	0.128985	0.0393448	-0.194228	0.272918	-0.104588	0.362558	945 +/- 59	905 +/- 36	924 +/- 31	981 +/- 109											0.0376756	0.139777	0.168452	0.430175	1.59595	1.92337
1373768_at	Bms1	Bms1	BMS1 homolog, ribosome assembly protein (yeast)	Q561Z9	29	0.153617	0.970826	0.893583	0.426778	0.0107134	0.0499065	-0.0284797	0.465972	0.387585	491 +/- 13	493 +/- 13	514 +/- 16	513 +/- 17											0.0377075	0.140001	0.168501	0.429919	1.59621	1.92115
1367863_at	Bnip1	Bnip1	BCL2/adenovirus E1B 19kDa-interacting protein 1	Q8VHI8	29	0.562743	0.468285	0.980973	-0.17012	-0.213597	-0.20661	-0.220583	-0.163133	-0.177106	423 +/- 11	415 +/- 10	417 +/- 13	408 +/- 13											0.0377517	0.140197	0.169444	0.429806	1.59615	1.92913
1390133_at	Bnip2	Bnip2	BCL2/adenovirus E1B interacting protein 2	---	29	0.870355	0.0418824	0.778933	-0.0478215	-0.62201	-0.704304	-0.539715	-0.130116	0.0344731	321 +/- 10	297 +/- 6	316 +/- 11	298 +/- 13											0.0377708	0.14025	0.169563	0.429406	1.59446	1.92772
1387805_at	Bnip3	Bnip3	BCL2/adenovirus E1B 19 kDa-interacting protein 3	Q9ET45	29	0.882387	0.983362	0.920637	0.0433471	-0.00610914	0.023079	-0.0352973	0.0725352	0.0141589	3224 +/- 65	3229 +/- 38	3239 +/- 70	3232 +/- 58											0.0377792	0.140441	0.169768	0.428886	1.59434	1.92729
1386978_at	Bnip3l	Bnip3l	BCL2/adenovirus E1B interacting protein 3-like	Q4G086	29	0.0196951	0.35535	0.475566	0.722714	0.273114	0.0630347	0.483193	0.512634	0.932793	3520 +/- 40	3532 +/- 41	3616 +/- 76	3707 +/- 59											0.037786	0.140518	0.169893	0.42835	1.59294	1.92594
1373733_at	Bok	Bok	Bcl-2-related ovarian killer protein	Q792S6	29	0.845742	0.971763	0.0889352	-0.0570129	0.010369	0.523681	-0.502943	0.456299	-0.570325	1261 +/- 31	1326 +/- 37	1317 +/- 32	1255 +/- 44											0.0378078	0.140652	0.169976	0.427985	1.59218	1.92413
1388976_at	Bola3	Bola3	bolA homolog 3 (E. coli)	---	29	0.269042	0.0154775	0.847788	0.327832	0.753616	0.697369	0.809864	0.271585	0.384079	743 +/- 11	787 +/- 20	760 +/- 10	811 +/- 29											0.0379039	0.14073	0.170011	0.428461	1.59079	1.92178
1392910_at	Bop1	Bop1	block of proliferation 1	Q562C2	29	0.5041	0.386708	0.478261	-0.196585	0.255506	0.464291	0.0467212	0.0121998	-0.40537	573 +/- 25	604 +/- 9	574 +/- 19	577 +/- 20											0.0379768	0.140816	0.170216	0.428673	1.58949	1.92136
1388544_at	Bpgm	Bpgm	2,3-bisphosphoglycerate mutase	Q6P6G4	29	0.878271	0.750111	0.827624	-0.0448763	0.0933928	0.157209	0.0295762	0.0189404	-0.108693	2061 +/- 21	2077 +/- 28	2063 +/- 30	2066 +/- 36											0.038	0.141086	0.170599	0.428324	1.59028	1.92294
1388617_at	Bphl	Bphl	biphenyl hydrolase-like (serine hydrolase, breast epithelial mucin-associated antigen)	Q3B8N9	29	0.025669	0.98228	0.655826	0.688096	0.0065062	-0.124313	0.137325	0.557277	0.818915	328 +/- 8	323 +/- 11	351 +/- 15	356 +/- 11											0.0381273	0.141127	0.170847	0.429148	1.58848	1.92299
1398317_at	Bpnt1	Bpnt1	bisphosphate 3'-nucleotidase 1	Q9Z1N4	29	0.958889	0.683209	0.662263	-0.0151002	0.119745	-0.00845362	0.247943	-0.143298	0.113098	1977 +/- 33	1976 +/- 41	1958 +/- 45	1992 +/- 39											0.0382005	0.141307	0.171223	0.429363	1.58826	1.92449
1368324_at	Brca2	Brca2	breast cancer 2	O35923	7	0.266143	0.514353	0.595373	-0.329875	0.191842	0.0358288	0.347856	-0.485889	-0.173862	46 +/- 8	47 +/- 7	35 +/- 6	43 +/- 4											0.0382745	0.141319	0.171622	0.429585	1.58613	1.92625
1374318_at	Brcc3	Brcc3	BRCA1/BRCA2-containing complex, subunit 3	---	29	0.0966055	0.585677	0.834599	0.500702	-0.160164	-0.0989705	-0.221357	0.561895	0.439509	1508 +/- 27	1496 +/- 15	1580 +/- 38	1552 +/- 65											0.0382933	0.141348	0.172012	0.429188	1.58421	1.9279
1371719_at	Brd2	Brd2	bromodomain containing 2	Q6MGA9	29	0.427156	0.873583	0.507715	-0.234107	-0.0466198	0.148287	-0.241527	-0.0392001	-0.429014	638 +/- 17	648 +/- 18	636 +/- 16	620 +/- 24											0.0383523	0.141378	0.1723	0.429242	1.58231	1.9284
1375650_at	Brd4	Brd4	bromodomain containing 4	Q497A6	29	0.856908	0.672077	0.873461	0.0528367	-0.124224	-0.0775585	-0.170889	0.099502	0.00617131	629 +/- 24	624 +/- 15	635 +/- 11	624 +/- 18											0.0383716	0.141593	0.172349	0.428853	1.58249	1.92623
1372207_at	Brd8	Brd8	bromodomain containing 8	Q5TLG7	29	0.791007	0.723482	0.672736	0.0776834	-0.103774	-0.227732	0.0201837	-0.0462746	0.201641	550 +/- 16	540 +/- 11	548 +/- 8	549 +/- 15											0.0385133	0.142373	0.172371	0.429831	1.58896	1.92376
1390040_at	Bre	Bre	brain and reproductive organ-expressed protein	Q6P7Q1	29	0.197338	0.504608	0.50941	-0.384111	0.196349	0.390471	0.00222657	-0.189989	-0.578234	868 +/- 5	894 +/- 22	855 +/- 27	855 +/- 15											0.0385721	0.142445	0.172442	0.429881	1.58753	1.92184
1374891_at	Brf2	Brf2	BRF2, subunit of RNA polymerase III transcription initiation factor, BRF1-like	Q4V8D6	29	0.185732	0.959441	0.583433	0.394645	0.0148976	-0.146232	0.176027	0.233515	0.555775	288 +/- 5	284 +/- 6	293 +/- 10	298 +/- 6											0.038658	0.142529	0.172453	0.430233	1.58623	1.91926
1371833_at	Bri3	Bri3	brain protein I3	Q5PPK1	29	0.628286	0.953136	0.58289	0.142159	-0.0172161	0.144147	-0.178579	0.303522	-0.0192045	958 +/- 23	969 +/- 23	981 +/- 23	968 +/- 19											0.0388314	0.142532	0.172494	0.431557	1.58404	1.91703
1392839_at	Bri3bp	Bri3bp	Bri3 binding protein	Q5U3Z5	5	0.415684	0.899225	0.820417	0.240041	-0.037103	-0.103636	0.02943	0.173508	0.306574	168 +/- 15	164 +/- 11	176 +/- 9	177 +/- 17											0.0388606	0.142676	0.172688	0.431277	1.58342	1.9165
1383370_at	Brinp2	Brinp2	BMP/retinoic acid-inducible neural-specific protein 2	Q8K1M8	29	0.315085	0.273116	0.597702	-0.297327	-0.324989	-0.169968	-0.48001	-0.142306	-0.452348	624 +/- 34	607 +/- 26	610 +/- 19	562 +/- 35											0.039315	0.143175	0.172747	0.435709	1.58674	1.91447
1373428_at	Brms1	Brms1	breast cancer metastasis-suppressor 1	Q5M7T3	29	0.0310326	0.418305	0.708887	0.662832	0.238677	0.348198	0.129155	0.772354	0.553311	386 +/- 10	401 +/- 14	420 +/- 13	425 +/- 10											0.0394822	0.143324	0.172806	0.436951	1.58617	1.91245
1376519_at	Brp16	Brp16	brain protein 16	Q6AY79	29	0.277515	0.676262	0.694292	0.321952	0.122537	0.0072226	0.237851	0.206638	0.437266	409 +/- 6	409 +/- 8	414 +/- 8	420 +/- 5											0.0394942	0.143479	0.17285	0.436474	1.58568	1.91028
1386867_at	Brp44l	Brp44l	brain protein 44-like	P63031	29	0.115814	0.270245	0.873594	-0.472489	0.32699	0.280373	0.373606	-0.519105	-0.425873	3770 +/- 46	3817 +/- 52	3682 +/- 25	3745 +/- 67											0.0398265	0.143538	0.173117	0.439534	1.58412	1.91056
1373353_at	Brpf1	Brpf1	bromodomain and PHD finger containing, 1	---	29	0.235465	0.858928	0.880998	-0.352567	-0.052082	-0.0959452	-0.00821885	-0.39643	-0.308704	328 +/- 10	325 +/- 10	315 +/- 7	315 +/- 10											0.0398799	0.143546	0.173184	0.439511	1.58201	1.90864
1374669_at	Brwd2	Brwd2	bromodomain and WD repeat domain containing 2	---	29	0.598514	0.505922	0.81272	0.154676	0.195738	0.126298	0.265179	0.0852348	0.224116	935 +/- 15	942 +/- 16	940 +/- 14	955 +/- 20											0.0399272	0.143589	0.173625	0.43942	1.58028	1.91084
1371811_at	Bscl2	Bscl2	Bernardinelli-Seip congenital lipodystrophy 2 homolog (human)	Q5FVJ6	29	0.262328	0.440019	0.35368	-0.332588	0.227569	0.501649	-0.0465111	-0.0585083	-0.606668	919 +/- 17	969 +/- 37	914 +/- 24	909 +/- 30											0.0399383	0.144041	0.174196	0.438933	1.58306	1.91446
1383077_at	Bsdc1	Bsdc1	BSD domain containing 1	---	29	0.733183	0.795514	0.483321	0.0999767	-0.0759671	0.1304	-0.282334	0.306344	-0.10639	727 +/- 26	738 +/- 19	752 +/- 26	729 +/- 22											0.0400152	0.144124	0.174622	0.439169	1.58177	1.91649
1367643_at	Bsg	Bsg	basigin	P26453	29	0.877853	0.646021	0.985132	-0.045032	-0.134832	-0.129373	-0.140291	-0.039573	-0.0504911	4532 +/- 159	4459 +/- 150	4510 +/- 146	4430 +/- 208											0.0403538	0.144212	0.17468	0.442273	1.58055	1.91447
1374192_at	Bsn	Bsn	bassoon	O88778	29	0.350955	0.712395	0.204819	-0.275663	0.108136	0.48571	-0.269438	0.101911	-0.653238	5427 +/- 82	5558 +/- 55	5454 +/- 101	5382 +/- 66											0.0405025	0.144333	0.174787	0.44329	1.57969	1.913
1379366_a_at	Bspry	Bspry	B-box and SPRY domain containing	Q0D2H5	29	0.224092	0.113415	0.0321772	0.361541	-0.475788	0.182175	-1.13375	1.0195	-0.296421	424 +/- 3	432 +/- 18	469 +/- 9	419 +/- 15											0.0408298	0.14476	0.175082	0.446256	1.58217	1.91358
1390738_at	Bst2	Bst2	bone marrow stromal cell antigen 2	Q811A2	29	0.0253163	0.368278	0.832303	0.689922	-0.265736	-0.20368	-0.327792	0.751978	0.627866	185 +/- 11	176 +/- 12	219 +/- 13	204 +/- 17											0.0409424	0.144808	0.175102	0.44687	1.58052	1.91116
1372720_at	Btbd1	Btbd1	BTB (POZ) domain containing 1	Q5RKI2	29	0.831794	0.380736	0.896123	0.0622475	-0.258785	-0.297037	-0.220533	0.0239954	0.1005	5860 +/- 68	5783 +/- 41	5867 +/- 73	5810 +/- 121											0.040969	0.14486	0.175196	0.446545	1.57891	1.90957
1376274_at	Btbd10	Btbd10	BTB (POZ) domain containing 10	Q5EAP0	29	0.193032	0.373105	0.789407	-0.387961	0.263024	0.341318	0.184731	-0.309668	-0.466254	1429 +/- 33	1478 +/- 44	1385 +/- 52	1412 +/- 27											0.0409972	0.145236	0.175214	0.446239	1.58084	1.90714
1377801_at	Btbd12	Btbd12	BTB (POZ) domain containing 12	---	29	0.720803	0.708723	0.0893621	0.104826	-0.109586	0.403	-0.622173	0.617412	-0.407761	289 +/- 6	303 +/- 9	310 +/- 11	288 +/- 15											0.0410721	0.145427	0.175289	0.446441	1.58074	1.90533
1380459_at	Btbd14a	Btbd14a	BTB (POZ) domain containing 14A	Q562B4	29	0.0763093	0.639679	0.0492231	0.536259	0.137442	0.736948	-0.462064	1.13576	-0.063247	1216 +/- 21	1291 +/- 41	1332 +/- 23	1285 +/- 25											0.0412769	0.145434	0.175475	0.448052	1.57865	1.90474
1387443_at	Btbd14b	Btbd14b	BTB (POZ) domain containing 14B	O35260	29	0.507482	0.893785	0.690229	-0.195015	-0.0391182	-0.156053	0.0778169	-0.31195	-0.0780798	120 +/- 8	116 +/- 5	112 +/- 8	114 +/- 9											0.0413529	0.145683	0.175504	0.448263	1.57919	1.90245
1372617_at	Btbd2	Btbd2	BTB (POZ) domain containing 2	---	29	0.290922	0.898339	0.918915	0.312907	0.0374309	0.00760715	0.0672547	0.283083	0.342731	875 +/- 27	876 +/- 35	907 +/- 29	915 +/- 42											0.0413607	0.1462	0.175553	0.447735	1.58263	1.90039
1386773_at	Btd	Btd	biotinidase	Q5FVF9	3	0.999278	0.29557	0.983354	-0.000265131	0.309841	0.303729	0.315953	-0.00637711	0.00584684	224 +/- 13	235 +/- 10	224 +/- 9	235 +/- 8											0.0416125	0.146449	0.175649	0.449846	1.58317	1.89883
1371384_at	Btf3	Btf3	basic transcription factor 3	Q5U3Y8	29	0.0715981	0.930603	0.953309	0.545668	0.0255125	0.00836027	0.0426646	0.528516	0.56282	3307 +/- 48	3309 +/- 34	3404 +/- 53	3412 +/- 81											0.0417515	0.146455	0.175722	0.450734	1.58108	1.89703
1373846_at	Btf3l4	Btf3l4	basic transcription factor 3-like 4	---	29	0.492793	0.788233	0.932197	-0.201879	-0.078741	-0.0538161	-0.103666	-0.176954	-0.226804	1479 +/- 28	1473 +/- 29	1459 +/- 39	1447 +/- 36											0.0417631	0.14668	0.17592	0.450246	1.58135	1.89659
1367657_at	Btg1	Btg1	B-cell translocation gene 1, anti-proliferative	Q4FZT2	29	0.0933152	0.285824	0.153832	0.506003	0.316311	0.742856	-0.110235	0.932548	0.0794577	4268 +/- 45	4451 +/- 54	4498 +/- 56	4471 +/- 130											0.0417886	0.146808	0.175925	0.449908	1.58058	1.89406
1386995_at	Btg2	Btg2	B-cell translocation gene 2, anti-proliferative	P27049	29	0.403634	0.297092	0.856091	-0.246387	0.308844	0.255703	0.361986	-0.299529	-0.193245	300 +/- 28	322 +/- 22	274 +/- 9	305 +/- 35											0.042014	0.14696	0.176297	0.451722	1.58007	1.89549
1368072_at	Btg3	Btg3	B-cell translocation gene 3	A0JPM2	29	0.185109	0.311824	0.511212	-0.395225	-0.29938	-0.10609	-0.492669	-0.201935	-0.588514	1079 +/- 27	1064 +/- 37	1052 +/- 54	986 +/- 30											0.0421317	0.146966	0.17635	0.452373	1.57799	1.89349
1370883_at	Btnl3	Btnl3	transporter 1, ATP-binding cassette, sub-family B (MDR/TAP)	O98172	29	0.0426458	0.184252	0.374579	0.619512	0.396024	0.133823	0.658226	0.35731	0.881713	176 +/- 52	245 +/- 81	360 +/- 39	700 +/- 337											0.0422738	0.147756	0.176877	0.453285	1.58433	1.89658
1374654_at	Btrc	Btrc	beta-transducin repeat containing	Q5U4E5	29	0.544673	0.255658	0.671652	-0.178111	0.337402	0.213006	0.461798	-0.302506	-0.0537151	456 +/- 20	468 +/- 11	439 +/- 15	465 +/- 17											0.0422817	0.148479	0.17696	0.452757	1.58993	1.89491
1372052_at	Bub3	Bub3	budding uninhibited by benzimidazoles 3 homolog (S. cerevisiae)	Q4FZS2	29	0.797673	0.72303	0.477207	0.0751459	-0.103951	0.105339	-0.313242	0.284437	-0.134145	1367 +/- 19	1376 +/- 27	1391 +/- 28	1364 +/- 22											0.0423271	0.148587	0.177012	0.452632	1.58894	1.89291
1377480_at	Bud13	Bud13	BUD13 homolog (yeast)	Q4QQU1	29	0.696347	0.994422	0.378369	-0.114496	-0.00204792	-0.262143	0.258047	-0.37459	0.145599	311 +/- 10	303 +/- 8	299 +/- 6	308 +/- 11											0.042431	0.148593	0.177057	0.453132	1.58686	1.89084
1392959_at	Bwk1	Bwk1	Bwk1 leukemia-related gene	Q6YDN8	29	0.400584	0.251305	0.736988	-0.248012	0.340594	0.242102	0.439086	-0.346504	-0.149519	622 +/- 12	636 +/- 12	602 +/- 24	627 +/- 18											0.0425542	0.148961	0.177091	0.453835	1.58865	1.88866
1395479_at	Bxdc2	Bxdc2	brix domain containing 2	Q4QQT6	29	0.217005	0.768082	0.980171	0.36731	0.0864574	0.093738	0.0791767	0.37459	0.360029	728 +/- 31	741 +/- 40	782 +/- 47	793 +/- 51											0.0425762	0.149011	0.17797	0.45346	1.58705	1.89548
1389200_at	Bysl	Bysl	bystin-like	Q80WL2	29	0.462305	0.783038	0.688139	-0.21651	0.0807245	0.198495	-0.0370461	-0.0987393	-0.33428	329 +/- 6	335 +/- 9	326 +/- 9	325 +/- 12											0.0426458	0.149144	0.178047	0.453592	1.58634	1.89375
1371949_at	Bzw1	Bzw1	basic leucine zipper and W2 domains 1	Q6P7P5	29	0.177612	0.662689	0.996754	-0.402324	0.128026	0.126834	0.129217	-0.403516	-0.401133	1860 +/- 46	1889 +/- 64	1766 +/- 95	1796 +/- 49											0.0427041	0.149303	0.178287	0.453602	1.5859	1.89376
1370258_at	Bzw2	Bzw2	basic leucine zipper and W2 domains 2	Q9WTT7	29	0.449371	0.199129	0.546906	-0.222888	0.382529	0.559645	0.205413	-0.0457719	-0.400004	484 +/- 18	513 +/- 12	481 +/- 13	492 +/- 15											0.042813	0.149347	0.178835	0.454151	1.58423	1.89704
1392077_at	C11orf8h	C11orf8h	putative C11orf8 homolog (human)	Q8CFG1	29	0.343812	0.833884	0.544581	-0.279853	-0.061462	0.11669	-0.239614	-0.101701	-0.458005	1294 +/- 47	1312 +/- 50	1278 +/- 39	1240 +/- 39											0.0429516	0.149494	0.178903	0.455011	1.58368	1.89522
1377731_at	C1d	C1d	similar to small unique nuclear receptor co-repressor (predicted)	---	29	0.144315	0.878723	0.957894	0.437089	0.0447087	0.0292426	0.0601748	0.421623	0.452555	2785 +/- 38	2791 +/- 54	2864 +/- 67	2875 +/- 53											0.0431126	0.149526	0.178903	0.456107	1.5819	1.89269
1387446_at	C1galt1	C1galt1	core 1 synthase, glycoprotein-N-acetylgalactosamine 3-beta-galactosyltransferase, 1	Q9JJ05	27	0.562621	0.767054	0.201925	-0.170173	0.0868527	0.466934	-0.293229	0.209908	-0.550254	124 +/- 4	138 +/- 12	130 +/- 9	122 +/- 7											0.0432667	0.149714	0.178972	0.457127	1.58178	1.8909
1388680_at	C1galt1c1	C1galt1c1	C1GALT1-specific chaperone 1	Q499P3	29	0.290183	0.222363	0.0935124	-0.313398	0.362936	-0.142745	0.868617	-0.819079	0.192283	1553 +/- 29	1539 +/- 26	1472 +/- 33	1558 +/- 26											0.0433453	0.149934	0.179025	0.457348	1.58199	1.88894
1376652_at	C1qa	C1qa	complement component 1, q subcomponent, alpha polypeptide	P31720	29	0.000606926	0.239679	0.416285	1.13712	0.349324	0.109596	0.589052	0.897394	1.37685	2101 +/- 88	2160 +/- 117	2584 +/- 147	2901 +/- 274											0.0433606	0.150225	0.179133	0.456901	1.58296	1.88756
1370215_at	C1qb	C1qb	complement component 1, q subcomponent, beta polypeptide	P31721	29	0.000909568	0.102695	0.398167	1.09117	0.491283	0.241978	0.740587	0.841865	1.34048	675 +/- 23	713 +/- 24	808 +/- 20	926 +/- 100											0.0435381	0.151115	0.179336	0.458162	1.59022	1.88719
1398784_at	C1qbp	C1qbp	complement component 1, q subcomponent binding protein	O35796	29	0.857677	0.718295	0.244127	0.0525489	-0.105812	-0.45176	0.240136	-0.293399	0.398497	2264 +/- 48	2181 +/- 39	2210 +/- 55	2254 +/- 75											0.0437314	0.151598	0.179376	0.459586	1.59319	1.88511
1373025_at	C1qc	C1qc	complement component 1, q subcomponent, C chain	P31722	29	0.00110227	0.297939	0.498505	1.06923	0.308291	0.109095	0.507487	0.870034	1.26843	340 +/- 8	347 +/- 9	392 +/- 14	422 +/- 35											0.0437664	0.15165	0.179611	0.459344	1.59162	1.88509
1385792_at	C1qdc2	C1qdc2	C1q domain containing 2	---	8	0.807384	0.129616	0.703154	-0.0714607	-0.454545	-0.342754	-0.566337	0.0403309	-0.183252	95 +/- 12	86 +/- 5	96 +/- 6	81 +/- 5											0.0438496	0.151653	0.179691	0.459609	1.58955	1.88343
1384093_at	C1ql3	C1ql3	complement component 1, q subcomponent-like 3	---	29	0.0060461	0.633627	0.818669	-0.869895	-0.139943	-0.07275	-0.207135	-0.802702	-0.937088	4892 +/- 79	4871 +/- 65	4661 +/- 118	4601 +/- 50											0.0438912	0.151657	0.179908	0.459437	1.58749	1.88321
1368393_at	C1qr1	C1qr1	complement component 1, q subcomponent, receptor 1	Q9ET61	23	0.275517	0.316163	0.744244	-0.323327	-0.296652	-0.392321	-0.200983	-0.418996	-0.227658	68 +/- 10	58 +/- 7	57 +/- 3	52 +/- 6											0.0439287	0.151754	0.179988	0.459223	1.58641	1.88157
1382185_at	C1qtnf2	C1qtnf2	C1q and tumor necrosis factor related protein 2	---	29	0.406056	0.965472	0.795476	-0.245102	-0.0126807	0.063301	-0.0886624	-0.16912	-0.321083	100 +/- 12	102 +/- 4	95 +/- 9	92 +/- 6											0.043937	0.151799	0.180317	0.458705	1.58479	1.88252
1374013_at	C1qtnf5	C1qtnf5	C1q and tumor necrosis factor related protein 5	Q5FVH0	28	0.0616188	0.90359	0.736987	0.567528	0.0354873	-0.0630058	0.13398	0.469035	0.666021	449 +/- 15	446 +/- 16	476 +/- 20	483 +/- 13											0.0441436	0.15186	0.180509	0.460255	1.58335	1.88205
1383241_at	C1r	C1r	complement component 1, r subcomponent	Q4G030	29	0.390484	0.215665	0.42737	0.25345	-0.368417	-0.602414	-0.134419	0.0194528	0.487447	200 +/- 24	167 +/- 9	201 +/- 10	194 +/- 14											0.044184	0.151936	0.180529	0.460071	1.58205	1.87978
1387893_at	C1s	C1s	complement component 1, s subcomponent	Q6P6T1	29	0.62684	0.517599	0.688584	0.14276	-0.190351	-0.307944	-0.0727587	0.0251676	0.260353	364 +/- 51	328 +/- 22	367 +/- 17	359 +/- 29											0.0442117	0.152074	0.180599	0.459756	1.58141	1.87804
1383391_a_at	C2	C2	complement component 2	Q6MG73	29	0.175813	0.667839	0.274602	0.404064	0.125937	-0.198021	0.449896	0.0801052	0.728022	99 +/- 12	87 +/- 9	103 +/- 6	128 +/- 33											0.0443765	0.15226	0.180608	0.460864	1.58127	1.87568
1368000_at	C3	C3	complement component 3	P01026	29	0.00336306	0.20977	0.790882	0.939845	0.373349	0.295618	0.45108	0.862114	1.01758	472 +/- 54	608 +/- 122	869 +/- 125	1077 +/- 227											0.04438	0.152482	0.180747	0.460297	1.5815	1.87465
1369173_at	C3ar1	C3ar1	complement component 3a receptor 1	O55197	29	0.299238	0.561166	0.52196	0.307445	-0.170812	-0.359169	0.0175449	0.119089	0.495802	36 +/- 3	32 +/- 3	37 +/- 4	37 +/- 1											0.0444012	0.152516	0.181272	0.459915	1.57979	1.87764
1368742_at	C5ar1	C5ar1	complement component 5a receptor 1	P97520	17	0.0660784	0.57553	0.17285	-0.557404	-0.164544	-0.571503	0.242414	-0.964362	-0.150445	84 +/- 5	71 +/- 6	62 +/- 6	68 +/- 9											0.0445577	0.152686	0.181638	0.460934	1.57949	1.87898
1383291_at	C7	C7	complement component 7	Q6P9T8	26	0.402971	0.40976	0.432252	-0.246739	-0.243146	-0.474649	-0.0116441	-0.478241	-0.0152369	57 +/- 28	31 +/- 2	31 +/- 3	30 +/- 3											0.0446919	0.153702	0.182129	0.461719	1.58792	1.8816
1371109_at	C8b	C8b	complement component 8, beta polypeptide	P55314	20	0.826767	0.250371	0.327532	0.0641391	-0.341284	-0.630911	-0.0516566	-0.225488	0.353766	43 +/- 5	33 +/- 4	39 +/- 5	39 +/- 5											0.0447433	0.153759	0.182282	0.461649	1.58644	1.88073
1393123_at	C8g	C8g	complement component 8, gamma subunit	---	29	0.271613	0.957244	0.418275	0.326034	-0.0157053	0.222987	-0.254397	0.564726	0.0873418	135 +/- 6	142 +/- 8	152 +/- 13	144 +/- 10											0.0447629	0.153874	0.182491	0.46125	1.58556	1.88044
1367733_at	Ca2	Ca2	carbonic anhydrase 2	P27139	29	0.200822	0.77183	0.916716	0.381043	-0.0850175	-0.115653	-0.0543817	0.350408	0.411679	4080 +/- 71	4041 +/- 76	4197 +/- 106	4179 +/- 142											0.0450898	0.15388	0.182821	0.464015	1.58356	1.8814
1368437_at	Ca4	Ca4	carbonic anhydrase 4	P48284	29	0.118993	0.596357	0.139245	-0.468205	0.155594	-0.287345	0.598533	-0.911143	-0.0252658	362 +/- 8	352 +/- 11	330 +/- 8	351 +/- 14											0.0452116	0.153973	0.182937	0.464665	1.58246	1.88014
1390807_at	Ca5b	Ca5b	carbonic anhydrase VB, mitochondrial	Q66HG6	29	0.254298	0.860842	0.659651	-0.338395	-0.0513676	-0.180628	0.0778927	-0.467655	-0.209135	86 +/- 8	82 +/- 4	77 +/- 3	78 +/- 6											0.0453496	0.154443	0.183019	0.46548	1.58524	1.87855
1383341_at	Cab39l	Cab39l	calcium binding protein 39-like	Q5XIJ7	29	0.048505	0.396152	0.310849	0.60157	-0.250387	-0.550384	0.0496091	0.301573	0.901566	459 +/- 12	427 +/- 15	476 +/- 16	479 +/- 25											0.0453914	0.154589	0.183513	0.465306	1.58469	1.88119
1372536_at	Cabc1	Cabc1	presenilin 2	O88777	29	0.203505	0.682049	0.959313	0.378709	-0.12021	-0.105266	-0.135155	0.393654	0.363764	336 +/- 6	332 +/- 10	350 +/- 10	345 +/- 15											0.0454553	0.154715	0.183896	0.465358	1.58393	1.88268
1370368_at	Cabin1	Cabin1	calcineurin binding protein 1	O88480	29	0.342734	0.0811834	0.189419	-0.28049	-0.527039	-0.135796	-0.918282	0.110753	-0.671733	1034 +/- 15	1027 +/- 11	1040 +/- 18	992 +/- 17											0.0456986	0.154783	0.183944	0.467246	1.58258	1.88074
1369886_a_at	Cabp1	Cabp1	calcium binding protein 1	O88751	29	0.717449	0.335492	0.759012	0.106144	0.284808	0.374759	0.194856	0.196096	0.016193	321 +/- 12	340 +/- 14	331 +/- 18	340 +/- 9											0.045704	0.154797	0.183979	0.4667	1.58068	1.87867
1367821_a_at	Cacna1a	Cacna1a	calcium channel, voltage-dependent, P/Q type, alpha 1A subunit	O70368	29	0.478781	0.89371	0.941511	-0.208536	-0.0391462	-0.0606403	-0.0176522	-0.23003	-0.187042	356 +/- 11	353 +/- 9	346 +/- 13	346 +/- 16											0.0457779	0.154819	0.184009	0.466853	1.57888	1.87657
1370444_at	Cacna1b	Cacna1b	calcium channel, voltage-dependent, N type, alpha 1B subunit	O89089	29	0.204226	0.382923	0.867932	-0.378085	-0.25758	-0.208856	-0.306305	-0.329361	-0.42681	1008 +/- 32	988 +/- 22	977 +/- 29	947 +/- 27											0.0458853	0.155166	0.184071	0.467346	1.58038	1.87477
1370452_at	Cacna1c	Cacna1c	calcium channel, voltage-dependent, L type, alpha 1C subunit	A0PJ39	29	0.769278	0.590298	0.310384	0.0859976	0.158181	0.458473	-0.14211	0.386289	-0.214294	550 +/- 12	574 +/- 15	570 +/- 13	563 +/- 22											0.0459273	0.155225	0.184264	0.467173	1.57895	1.87434
1369086_a_at	Cacna1d	Cacna1d	calcium channel, voltage-dependent, L type, alpha 1D subunit	P27732	29	0.760759	0.251473	0.836858	-0.0892772	-0.34047	-0.280125	-0.400815	-0.0289325	-0.149622	473 +/- 12	454 +/- 17	471 +/- 29	444 +/- 16											0.0459988	0.155593	0.184456	0.4673	1.58066	1.87389
1370508_a_at	Cacna1g	Cacna1g	calcium channel, voltage-dependent, T type, alpha 1G subunit	A1EA74	18	0.924907	0.296198	0.289428	-0.0276127	-0.309429	-0.623329	0.00447023	-0.341512	0.286287	209 +/- 12	183 +/- 9	195 +/- 10	195 +/- 17											0.046228	0.155643	0.184528	0.469028	1.57915	1.87221
1368398_at	Cacna1h	Cacna1h	calcium channel, voltage-dependent, T type, alpha 1H subunit	A1EA79	29	0.787256	0.718991	0.687566	-0.0791136	-0.105538	0.0124614	-0.223537	0.0388857	-0.197113	590 +/- 50	592 +/- 32	596 +/- 44	562 +/- 47											0.0463153	0.155731	0.184665	0.469313	1.57802	1.87121
1369649_at	Cacna2d1	Cacna2d1	calcium channel, voltage-dependent, alpha2/delta subunit 1	P54290	29	0.279882	0.354863	0.300436	-0.320333	0.273395	0.580063	-0.0332721	-0.0136653	-0.627	1858 +/- 63	1979 +/- 36	1856 +/- 79	1849 +/- 55											0.0463569	0.155814	0.184712	0.469134	1.57684	1.86929
1387428_at	Cacnb1	Cacnb1	calcium channel, voltage-dependent, beta 1 subunit	P54283	29	0.130127	0.803523	0.817989	0.453912	0.0729244	0.00547532	0.140374	0.386463	0.521361	439 +/- 16	440 +/- 11	465 +/- 16	475 +/- 35											0.0463653	0.156085	0.184874	0.468621	1.57758	1.86854
1370178_at	Cacnb2	Cacnb2	calcium channel, voltage-dependent, beta 2 subunit	Q8VGC3	29	0.288626	0.757677	0.392737	-0.314435	0.0904665	0.342696	-0.161762	-0.0622058	-0.566664	1067 +/- 30	1101 +/- 19	1061 +/- 30	1046 +/- 34											0.0465453	0.156158	0.185471	0.469841	1.5763	1.87219
1387042_at	Cacnb3	Cacnb3	calcium channel, voltage-dependent, beta 3 subunit	P54287	29	0.881405	0.596561	0.950523	-0.0437117	-0.155507	-0.173684	-0.13733	-0.0618886	-0.0255348	979 +/- 11	969 +/- 22	976 +/- 17	968 +/- 14											0.0465674	0.156475	0.185969	0.469466	1.57749	1.87483
1371039_at	Cacnb4	Cacnb4	calcium channel, voltage-dependent, beta 4 subunit	---	29	0.327841	0.0667724	0.961354	-0.289438	0.555882	0.541688	0.570076	-0.303633	-0.275244	258 +/- 10	283 +/- 9	244 +/- 23	271 +/- 7											0.0465897	0.15659	0.185981	0.469093	1.57665	1.87258
1368759_at	Cacng2	Cacng2	calcium channel, voltage-dependent, gamma subunit 2	Q71RJ2	29	0.885267	0.811185	0.11984	0.0422775	-0.0700212	0.397058	-0.5371	0.509357	-0.424802	778 +/- 39	818 +/- 15	829 +/- 28	776 +/- 23											0.0467456	0.156861	0.186049	0.470067	1.57737	1.87088
1370757_at	Cacng3	Cacng3	calcium channel, voltage-dependent, gamma subunit 3	Q8VHX0	29	0.892384	0.826716	0.764034	-0.0396375	-0.0641585	0.0238563	-0.152173	0.0483773	-0.127652	830 +/- 22	833 +/- 22	835 +/- 34	820 +/- 32											0.0467518	0.156926	0.1861	0.469533	1.57602	1.86902
1370755_at	Cacng4	Cacng4	calcium channel, voltage-dependent, gamma subunit 4	Q8VHW9	29	0.896336	0.893482	0.289838	-0.0381733	-0.0392304	-0.352858	0.274397	-0.3518	0.275454	74 +/- 3	69 +/- 4	69 +/- 4	73 +/- 4											0.0467729	0.157381	0.186126	0.46915	1.57859	1.86692
1388097_at	Cacng5	Cacng5	calcium channel, voltage-dependent, gamma subunit 5	Q8VHW8	10	0.900338	0.542031	0.16451	0.036691	-0.179291	0.236034	-0.594615	0.452015	-0.378633	51 +/- 6	55 +/- 3	59 +/- 6	48 +/- 5											0.0469832	0.157381	0.186251	0.470664	1.57659	1.86581
1370771_at	Cacng7	Cacng7	calcium channel, voltage-dependent, gamma subunit 7	P62957	20	0.899908	0.144212	0.932203	-0.0368501	-0.437207	-0.462129	-0.412284	-0.0617725	-0.0119277	92 +/- 5	83 +/- 6	91 +/- 6	83 +/- 4											0.0470096	0.15742	0.186281	0.470333	1.57499	1.86375
1388079_at	Cacng8	Cacng8	calcium channel, voltage-dependent, gamma subunit 8	Q8VHW5	29	0.915367	0.666939	0.680799	-0.0311339	0.126302	0.247013	0.00558983	0.0895779	-0.151846	683 +/- 33	711 +/- 33	693 +/- 34	693 +/- 29											0.0471323	0.157569	0.18634	0.470967	1.5745	1.86199
1392912_at	Cacybp	Cacybp	calcyclin binding protein	Q6AYK6	29	0.608357	0.721968	0.864067	0.150506	-0.104368	-0.154533	-0.0542037	0.100341	0.20067	2608 +/- 103	2553 +/- 110	2644 +/- 86	2625 +/- 112											0.0472571	0.157837	0.186761	0.471619	1.57519	1.86384
1371797_at	Cad	Cad	carbamoyl-phosphate synthetase 2, aspartate transcarbamylase, and dihydroorotase	---	29	0.697609	0.70432	0.330779	-0.113994	-0.111329	-0.39898	0.176322	-0.401645	0.173658	222 +/- 6	212 +/- 9	212 +/- 7	216 +/- 7											0.0473391	0.158426	0.187	0.471843	1.57908	1.86388
1376657_at	Cadm1	Cadm1	cell adhesion molecule 1	Q0WXX6	29	0.650543	0.811038	0.96247	-0.132978	-0.0700769	-0.0562927	-0.0838611	-0.119194	-0.146762	5204 +/- 78	5187 +/- 83	5169 +/- 71	5145 +/- 106											0.0475765	0.158462	0.18705	0.473613	1.57746	1.86204
1390033_at	Cadm3	Cadm3	cell adhesion molecule 3	Q1WIM3	29	0.978191	0.787063	0.854541	0.00800805	0.0791874	0.132908	0.0254666	0.0617289	-0.0457128	1223 +/- 37	1242 +/- 26	1232 +/- 50	1235 +/- 45											0.0476075	0.158599	0.187256	0.473328	1.57684	1.86176
1368523_at	Cadps	Cadps	Ca2+-dependent secretion activator	Q62717	29	0.0638011	0.134239	0.998397	-0.562496	0.448887	0.448299	0.449476	-0.563085	-0.561907	4588 +/- 127	4750 +/- 78	4384 +/- 84	4547 +/- 118											0.0476108	0.159005	0.187531	0.472767	1.57889	1.86215
1390865_at	Cadps2	Cadps2	Ca2+-dependent activator protein for secretion 2	---	29	0.344115	0.754529	0.152046	-0.279674	0.0916828	-0.336801	0.520166	-0.708157	0.14881	1121 +/- 33	1077 +/- 33	1028 +/- 49	1096 +/- 31											0.0477501	0.159379	0.187598	0.473557	1.58062	1.86048
1385391_at	Cage1	Cage1	cancer antigen 1	Q66HB6	3	0.799386	0.751961	0.442539	0.074495	-0.0926766	0.133625	-0.318978	0.300796	-0.151806	22 +/- 3	24 +/- 3	26 +/- 4	22 +/- 4											0.0478481	0.15938	0.187599	0.473935	1.57866	1.85817
1370201_at	Calb1	Calb1	calbindin 1	P07171	29	0.0365802	0.520931	0.280318	-0.640585	0.188827	-0.131208	0.508862	-0.96062	-0.32055	2545 +/- 72	2507 +/- 81	2262 +/- 94	2412 +/- 98											0.0478946	0.159482	0.187728	0.473804	1.57769	1.85713
1387133_at	Calb2	Calb2	calbindin 2	P47728	29	0.0526616	0.927471	0.246101	0.589979	0.0266671	-0.317797	0.371131	0.245515	0.934443	330 +/- 19	307 +/- 12	347 +/- 19	374 +/- 34											0.0482136	0.159577	0.187998	0.476365	1.57667	1.85747
1370775_a_at	Calca	Calca	calcitonin/calcitonin-related polypeptide, alpha	P01256	29	0.0663354	0.493096	0.420201	0.556839	0.201736	-0.0359568	0.439429	0.319146	0.794531	163 +/- 8	162 +/- 7	174 +/- 13	190 +/- 13											0.0483053	0.159676	0.188109	0.476677	1.57568	1.85626
1370562_at	Calcb	Calcb	calcitonin-related polypeptide, beta	P10093	15	0.645675	0.752594	0.749416	0.134974	0.0924317	-0.00123075	0.186094	0.0413115	0.228636	53 +/- 6	53 +/- 2	54 +/- 6	57 +/- 7											0.0483196	0.159677	0.188418	0.476224	1.57373	1.857
1370285_at	Calcoco1	Calcoco1	calcium binding and coiled coil domain 1	Q66HR5	29	0.0926455	0.109912	0.0552546	0.507101	-0.480711	0.102442	-1.06386	1.09025	-0.0760516	1026 +/- 25	1034 +/- 22	1110 +/- 16	1028 +/- 23											0.0483882	0.159949	0.188812	0.476308	1.57445	1.85857
1369648_at	Calcrl	Calcrl	calcitonin receptor-like	Q63118	29	0.791729	0.918679	0.85719	-0.0774082	0.0299109	0.082642	-0.0228202	-0.0246771	-0.130139	124 +/- 8	126 +/- 7	124 +/- 4	123 +/- 6											0.048505	0.159979	0.188886	0.476866	1.5728	1.85699
1368824_at	Cald1	Cald1	caldesmon 1	Q62736	29	0.567134	0.39732	0.588185	0.168198	-0.249759	-0.408846	-0.0906725	0.009111	0.327285	199 +/- 18	183 +/- 6	199 +/- 6	196 +/- 10											0.0488038	0.160375	0.189419	0.479209	1.57473	1.85993
1369937_at	Calm1	Calm1	calmodulin 1	P62161	29	0.824759	0.709703	0.645447	-0.0648958	-0.109199	-0.244267	0.0258682	-0.199963	0.0701716	14791 +/- 358	14485 +/- 308	14541 +/- 439	14573 +/- 322											0.0488661	0.161073	0.189486	0.479227	1.57963	1.85828
1370246_at	Calm2	Calm2	calmodulin 2	P62161	29	0.391373	0.940088	0.98867	0.252968	-0.0220177	-0.0261776	-0.0178578	0.248808	0.257128	12381 +/- 367	12352 +/- 288	12659 +/- 378	12639 +/- 136											0.0489672	0.161607	0.189545	0.479625	1.58291	1.85656
1368101_at	Calm3	Calm3	calmodulin 3	P62161	29	0.817814	0.678375	0.715823	-0.0675152	0.121686	0.228471	0.014901	0.0392698	-0.1743	2940 +/- 71	3017 +/- 93	2953 +/- 127	2958 +/- 100											0.0490697	0.161666	0.18962	0.480035	1.58153	1.855
1398750_at	Calr	Calr	calreticulin	P18418	29	0.390808	0.637489	0.773524	-0.253274	0.138345	0.0539779	0.222713	-0.337641	-0.168906	3809 +/- 68	3822 +/- 73	3730 +/- 45	3783 +/- 79											0.049085	0.16208	0.18965	0.479592	1.58363	1.853
1376732_at	Calr3	Calr3	calreticulin 3	Q6AYG8	29	0.718176	0.225861	0.0827124	-0.105859	0.360123	-0.164121	0.884368	-0.630103	0.418386	81 +/- 2	79 +/- 4	73 +/- 4	84 +/- 4											0.0491104	0.162164	0.189695	0.47925	1.5825	1.85116
1398466_at	Calr4	Calr4	calreticulin 4	---	29	0.708554	0.872626	0.773428	-0.109653	-0.0469763	0.0374282	-0.131381	-0.0252488	-0.194058	66 +/- 6	66 +/- 6	65 +/- 4	63 +/- 3											0.0492078	0.16225	0.189763	0.47961	1.58139	1.84955
1388217_a_at	Calu	Calu	calumenin	O35783	29	0.323198	0.721491	0.543033	-0.292285	0.104555	-0.0742875	0.283398	-0.471127	-0.113442	807 +/- 38	800 +/- 18	760 +/- 32	789 +/- 17											0.0492954	0.162398	0.189816	0.479874	1.58088	1.84779
1367889_at	Camk1	Camk1	calcium/calmodulin-dependent protein kinase I	Q63450	29	0.245472	0.447015	0.342642	-0.344936	0.224061	-0.0564829	0.504606	-0.62548	-0.0643913	753 +/- 15	750 +/- 11	711 +/- 25	745 +/- 29											0.0494905	0.162782	0.189831	0.481182	1.58268	1.84567
1391229_at	Camk1g	Camk1g	calcium/calmodulin-dependent protein kinase I gamma	Q7TNJ7	29	0.972034	0.429818	0.607361	0.0102697	0.232744	0.0818178	0.383671	-0.140657	0.161196	455 +/- 21	461 +/- 23	445 +/- 18	473 +/- 21											0.0495055	0.162972	0.190183	0.480738	1.58258	1.84683
1388187_at	Camk2a	Camk2a	calcium/calmodulin-dependent protein kinase II, alpha	P11275	29	0.813832	0.513171	0.0933397	-0.06902	-0.192386	0.313577	-0.698349	0.436943	-0.574983	7153 +/- 159	7399 +/- 192	7496 +/- 327	6948 +/- 208											0.0495854	0.163149	0.190229	0.480924	1.58237	1.84502
1375575_at	Camk2b	Camk2b	calcium/calmodulin-dependent protein kinase II, beta	P08413	29	0.177291	0.447599	0.424924	-0.402634	-0.22377	0.0114836	-0.459024	-0.16738	-0.637888	5963 +/- 69	5967 +/- 93	5901 +/- 96	5730 +/- 177											0.0495998	0.163229	0.190359	0.480475	1.58121	1.84402
1368834_at	Camk2d	Camk2d	calcium/calmodulin-dependent protein kinase II, delta	P15791	29	0.934743	0.755708	0.565614	0.0239867	-0.0912271	-0.260089	0.0776351	-0.144876	0.192849	1767 +/- 82	1685 +/- 64	1721 +/- 88	1746 +/- 140											0.0499941	0.163422	0.190389	0.483703	1.58114	1.84205
1369993_at	Camk2g	Camk2g	calcium/calmodulin-dependent protein kinase II gamma	P11730	29	0.143417	0.787617	0.4108	0.438113	-0.0789757	0.163623	-0.321575	0.680712	0.195514	2249 +/- 33	2273 +/- 49	2350 +/- 35	2302 +/- 53											0.0502324	0.163458	0.1909	0.485417	1.57956	1.84474
1370853_at	Camk2n1	Camk2n1	calcium/calmodulin-dependent protein kinase II inhibitor 1	Q9JI15	29	0.828041	0.636202	0.979317	-0.0636596	0.138877	0.146472	0.131283	-0.0560652	-0.0712539	1160 +/- 82	1202 +/- 74	1144 +/- 99	1182 +/- 67											0.0503431	0.163776	0.19134	0.485893	1.58071	1.84675
1387649_at	Camk2n2	Camk2n2	calcium/calmodulin-dependent protein kinase II inhibitor 2	Q9Z2N6	21	0.575936	0.29416	0.314221	-0.164368	0.310767	0.0128971	0.608637	-0.462238	0.133502	163 +/- 6	164 +/- 6	151 +/- 9	167 +/- 10											0.0504479	0.163867	0.191774	0.486313	1.57966	1.84869
1369753_at	Camk4	Camk4	calcium/calmodulin-dependent protein kinase IV	P13234	29	0.00126537	0.399682	0.905402	-1.05342	0.248494	0.283311	0.213676	-1.0186	-1.08824	323 +/- 8	339 +/- 14	266 +/- 24	278 +/- 17											0.0504775	0.164093	0.192005	0.486007	1.57992	1.84867
1368156_at	Camkk1	Camkk1	calcium/calmodulin-dependent protein kinase kinase 1, alpha	P97756	29	0.906485	0.834264	0.416964	-0.0344165	-0.0613191	0.178055	-0.300693	0.204958	-0.273791	2561 +/- 47	2606 +/- 58	2613 +/- 92	2537 +/- 100											0.0505751	0.164394	0.192196	0.486356	1.5809	1.84825
1368753_at	Camkk2	Camkk2	calcium/calmodulin-dependent protein kinase kinase 2, beta	O88831	29	0.254266	0.355966	0.997173	0.338418	-0.272759	-0.273797	-0.271721	0.337381	0.339456	117 +/- 4	113 +/- 4	122 +/- 4	118 +/- 6											0.0506641	0.164452	0.192211	0.486621	1.57954	1.84616
1368846_at	Camkv	Camkv	CaM kinase-like vesicle-associated	Q63092	29	0.107683	0.61778	0.824328	-0.483911	0.146544	0.211602	0.0814853	-0.418853	-0.548969	3845 +/- 130	3925 +/- 86	3687 +/- 95	3718 +/- 116											0.0507048	0.164672	0.192387	0.486422	1.57973	1.84561
1387086_at	Camlg	Camlg	calcium modulating ligand	Q6DGG9	29	0.635898	0.785856	0.0653931	-0.139003	0.0796479	-0.479272	0.638568	-0.697923	0.419917	697 +/- 29	646 +/- 23	623 +/- 34	690 +/- 38											0.0508462	0.164722	0.19242	0.487189	1.5783	1.8437
1381999_at	Camsap1	Camsap1	calmodulin regulated spectrin-associated protein 1	---	29	0.0858153	0.231944	0.489897	-0.518709	0.35531	0.152064	0.558556	-0.721954	-0.315463	964 +/- 30	977 +/- 25	899 +/- 21	949 +/- 26											0.0509618	0.165102	0.19242	0.487707	1.58003	1.84147
1367972_at	Cand1	Cand1	cullin associated and neddylation disassociated 1	P97536	29	0.0922293	0.83074	0.967858	-0.507787	0.0626443	0.074448	0.0508405	-0.495984	-0.519591	2465 +/- 42	2475 +/- 37	2399 +/- 42	2406 +/- 24											0.0511857	0.165111	0.192913	0.489259	1.57822	1.84396
1370421_a_at	Cand2	Cand2	cullin-associated and neddylation-dissociated 2 (putative)	Q9R0L4	29	0.835942	0.524208	0.878289	0.0606886	0.187332	0.142462	0.232202	0.0158188	0.105558	109 +/- 5	112 +/- 3	110 +/- 8	114 +/- 4											0.0515687	0.165123	0.193077	0.492326	1.57643	1.84331
1389588_at	Cant1	Cant1	calcium activated nucleotidase 1	Q8K4Y7	29	0.887214	0.138943	0.939821	0.0415552	0.443293	0.465409	0.421177	0.0636713	0.0194391	384 +/- 8	401 +/- 10	387 +/- 11	402 +/- 13											0.0516315	0.165231	0.193109	0.492332	1.57556	1.84139
1371686_at	Canx	Canx	calnexin	---	29	0.62507	0.627277	0.721867	-0.143498	0.142578	0.246986	0.0381706	-0.0390898	-0.247906	6195 +/- 86	6281 +/- 105	6181 +/- 70	6195 +/- 143											0.0517216	0.165308	0.193307	0.492599	1.5744	1.84106
1368809_at	Cap1	Cap1	CAP, adenylate cyclase-associated protein 1 (yeast)	Q08163	29	0.0632604	0.873151	0.529298	-0.563729	-0.0467804	0.138241	-0.231801	-0.378708	-0.74875	2523 +/- 59	2551 +/- 50	2447 +/- 54	2401 +/- 69											0.0517901	0.165374	0.193458	0.492658	1.57314	1.84029
1368893_at	Cap2	Cap2	CAP, adenylate cyclase-associated protein, 2 (yeast)	P52481	29	0.165974	0.47111	0.560021	-0.413832	0.212228	0.383543	0.0409129	-0.242517	-0.585147	1856 +/- 50	1923 +/- 52	1814 +/- 40	1822 +/- 56											0.0518316	0.165766	0.193578	0.492462	1.57497	1.83922
1388460_at	Capg	Capg	capping protein (actin filament), gelsolin-like	Q6AYC4	29	0.0173166	0.986298	0.964241	0.739284	0.00503053	0.0181637	-0.00810264	0.752417	0.726151	166 +/- 13	167 +/- 7	197 +/- 11	197 +/- 17											0.0518394	0.165994	0.193672	0.491947	1.57526	1.83791
1387009_at	Capn1	Capn1	calpain 1	P97571	29	0.16959	0.0508999	0.289602	0.41019	-0.594789	-0.908572	-0.281005	0.096406	0.723974	182 +/- 9	157 +/- 6	185 +/- 4	177 +/- 12											0.0518693	0.166158	0.19371	0.491642	1.57492	1.83608
1368904_at	Capn10	Capn10	calpain 10	Q5U345	29	0.31014	0.768914	0.264324	-0.300445	0.0861375	0.417303	-0.245028	0.0307198	-0.631611	317 +/- 12	332 +/- 8	318 +/- 10	309 +/- 12											0.0518951	0.166164	0.193867	0.491299	1.5731	1.83536
1376287_at	Capn13	Capn13	calpain 13	Q5BK10	3	0.745578	0.454242	0.699989	-0.0951509	0.220473	0.107426	0.333521	-0.208198	0.0178966	23 +/- 4	24 +/- 3	21 +/- 3	25 +/- 3											0.051937	0.166588	0.193883	0.491109	1.57523	1.83332
1387860_at	Capn2	Capn2	calpain 2	Q07009	29	0.00133783	0.376711	0.773992	1.04703	-0.261015	-0.176827	-0.345203	1.13122	0.962841	1359 +/- 31	1338 +/- 39	1497 +/- 36	1455 +/- 31											0.0521415	0.166991	0.194066	0.492454	1.57716	1.83287
1369441_at	Capn5	Capn5	calpain 5	Q8R4C0	18	0.648549	0.3388	0.156083	-0.133795	-0.282827	-0.706957	0.141302	-0.557924	0.290335	119 +/- 9	102 +/- 4	105 +/- 9	109 +/- 3											0.0522063	0.167198	0.194552	0.492479	1.57723	1.83528
1373111_at	Capn7	Capn7	calpain 7	Q499T5	29	0.0893007	0.796966	0.517713	-0.512691	-0.0754148	-0.265714	0.114885	-0.70299	-0.322391	1420 +/- 45	1390 +/- 24	1342 +/- 25	1355 +/- 22											0.0523758	0.167324	0.194579	0.493491	1.57655	1.83334
1387991_at	Capn8	Capn8	calpain 8	Q78EJ8	5	0.304974	0.142445	0.975811	0.303741	-0.439227	-0.430345	-0.448109	0.312623	0.294859	57 +/- 4	48 +/- 4	64 +/- 8	54 +/- 10											0.0526214	0.167367	0.194911	0.495216	1.57508	1.8343
1367462_at	Capns1	Capns1	calpain, small subunit 1	Q64537	29	0.253339	0.985319	0.427375	0.339097	-0.00539022	0.228604	-0.239385	0.573092	0.105103	3299 +/- 52	3347 +/- 48	3419 +/- 76	3369 +/- 69											0.0526616	0.167392	0.195208	0.495006	1.57344	1.83491
1371939_at	Caprin1	Caprin1	cell cycle associated protein 1	A9ZSZ9	29	0.0566038	0.0244159	0.541415	-0.579713	0.694692	0.515126	0.874258	-0.759279	-0.400147	2082 +/- 33	2135 +/- 23	2004 +/- 29	2094 +/- 33											0.0527525	0.167438	0.195348	0.495273	1.57201	1.83405
1374725_at	Capza1	Capza1	capping protein (actin filament) muscle Z-line, alpha 1	---	29	0.111117	0.8675	0.620852	0.479002	-0.0488851	0.0963726	-0.194143	0.62426	0.333745	69 +/- 4	70 +/- 5	79 +/- 5	76 +/- 6											0.0528882	0.16751	0.195362	0.49596	1.57083	1.83201
1399043_at	Capza2	Capza2	capping protein (actin filament) muscle Z-line, alpha 2	Q3T1K5	29	0.0244309	0.562831	0.369603	-0.69461	0.170081	0.43507	-0.0949075	-0.429621	-0.959599	4045 +/- 59	4149 +/- 62	3942 +/- 78	3919 +/- 81											0.0529396	0.167637	0.195423	0.495855	1.57016	1.83042
1399091_at	Capzb	Capzb	capping protein (actin filament) muscle Z-line, beta	Q5XI32	29	0.423776	0.946103	0.393648	-0.235845	0.0198034	0.27154	-0.231934	0.0158921	-0.487582	3418 +/- 81	3507 +/- 115	3423 +/- 72	3347 +/- 100											0.052944	0.16799	0.195482	0.495311	1.5716	1.82881
1380675_s_at	Car11	Car11	carbonic anhydrase 11	Q811X3	29	0.128074	0.466808	0.407683	-0.456469	-0.214314	0.0299273	-0.458555	-0.212228	-0.70071	2396 +/- 41	2402 +/- 52	2359 +/- 56	2277 +/- 58											0.0531145	0.168224	0.195494	0.49632	1.57194	1.82676
1373790_at	Car14	Car14	carbonic anhydrase 14	A2IBE0	29	0.0774136	0.206409	0.354101	0.534126	-0.376209	-0.650045	-0.102372	0.26029	0.807963	433 +/- 25	382 +/- 18	453 +/- 24	445 +/- 22											0.0531331	0.168366	0.195588	0.495909	1.57141	1.82549
1367896_at	Car3	Car3	carbonic anhydrase 3	P14141	29	0.25736	0.606698	0.360771	0.336165	-0.151206	0.118793	-0.421205	0.606164	0.066166	88 +/- 6	91 +/- 4	103 +/- 4	93 +/- 14											0.0531643	0.16855	0.195672	0.495617	1.57129	1.82413
1398431_at	Car8	Car8	carbonic anhydrase 8	Q5PPN4	29	0.00611715	0.281382	0.181638	0.868485	-0.319311	-0.717794	0.0791719	0.470002	1.26697	119 +/- 5	108 +/- 4	126 +/- 4	127 +/- 4											0.0531892	0.168847	0.196126	0.495266	1.5722	1.82621
1371536_at	Carhsp1	Carhsp1	calcium regulated heat stable protein 1	Q9WU49	29	0.0572275	0.412239	0.390839	0.578147	0.241843	0.495101	-0.0114141	0.831404	0.324889	389 +/- 9	412 +/- 15	427 +/- 16	427 +/- 13											0.0532871	0.168952	0.196726	0.495595	1.57133	1.82965
1368585_at	Cart	Cart	cocaine and amphetamine regulated transcript	P49192	15	0.673041	0.161073	0.837861	0.123835	-0.418871	-0.47884	-0.358903	0.0638668	0.183803	187 +/- 13	170 +/- 10	189 +/- 9	177 +/- 7											0.0535155	0.169029	0.19673	0.497136	1.57021	1.82753
1368955_at	Cask	Cask	calcium/calmodulin-dependent serine protein kinase (MAGUK family)	O35807	29	0.0121822	0.870119	0.0197473	-0.783828	0.0479093	-0.674462	0.770281	-1.5062	-0.0614565	696 +/- 23	652 +/- 18	597 +/- 10	648 +/- 21											0.0535692	0.169209	0.196732	0.497052	1.57004	1.82541
1368425_at	Caskin1	Caskin1	CASK interacting protein 1	Q8VHK2	29	0.637355	0.948554	0.822138	-0.138401	0.0189014	0.0847852	-0.0469825	-0.0725168	-0.204284	603 +/- 40	616 +/- 27	591 +/- 68	583 +/- 48											0.053633	0.169612	0.196942	0.497062	1.57194	1.82523
1369186_at	Casp1	Casp1	caspase 1	P43527	29	0.0368992	0.137966	0.652886	0.639401	-0.444441	-0.576461	-0.312422	0.507382	0.77142	126 +/- 10	110 +/- 8	141 +/- 6	132 +/- 8											0.0536498	0.16985	0.196985	0.496637	1.5723	1.82349
1387605_at	Casp12	Casp12	caspase 12	Q920D5	19	0.737497	0.489821	0.699287	0.098294	-0.203281	-0.316608	-0.089955	-0.0150325	0.21162	54 +/- 11	46 +/- 4	54 +/- 5	52 +/- 5											0.0536807	0.170055	0.197052	0.496343	1.57237	1.82198
1367890_at	Casp2	Casp2	caspase 2	P55215	29	0.260696	0.140197	0.746003	-0.333758	-0.441827	-0.536813	-0.346841	-0.428744	-0.238772	622 +/- 14	598 +/- 11	603 +/- 8	587 +/- 18											0.0537864	0.170161	0.197087	0.496741	1.57151	1.82019
1390386_at	Casp3	Casp3	caspase 3, apoptosis related cysteine protease	P55213	29	0.203792	0.807872	0.754983	-0.37846	0.0712758	-0.0202317	0.162783	-0.469968	-0.286953	281 +/- 8	280 +/- 6	264 +/- 13	270 +/- 14											0.0538636	0.170256	0.197389	0.496874	1.57056	1.82085
1387818_at	Casp4	Casp4	caspase 4, apoptosis-related cysteine peptidase	Q3MHS1	17	0.239276	0.734673	0.261669	0.349633	-0.0993954	-0.432455	0.233664	0.0165733	0.682692	99 +/- 4	90 +/- 5	99 +/- 7	104 +/- 9											0.0539782	0.170296	0.197529	0.497353	1.5691	1.82002
1389170_at	Casp7	Casp7	caspase 7	O88550	29	0.261486	0.0173061	0.175925	0.33319	-0.739361	-1.14332	-0.335406	-0.0707645	0.737145	163 +/- 4	141 +/- 5	162 +/- 8	155 +/- 6											0.0540659	0.170333	0.197751	0.497582	1.56762	1.81996
1369262_at	Casp8	Casp8	caspase 8	Q9JHX4	12	0.439642	0.784231	0.621932	0.227758	-0.0802686	0.064538	-0.225075	0.372565	0.0829517	37 +/- 8	39 +/- 4	45 +/- 4	40 +/- 6											0.0541603	0.170441	0.197863	0.497873	1.56679	1.81887
1368652_at	Casp9	Casp9	caspase 9	Q6EZA5	29	0.0707938	0.156475	0.524179	0.547328	0.423712	0.236366	0.611057	0.359983	0.734674	464 +/- 6	471 +/- 6	474 +/- 5	491 +/- 15											0.0542511	0.170468	0.197955	0.498129	1.56522	1.81761
1388604_at	Casq1	Casq1	calsequestrin 1	---	25	0.0566908	0.588574	0.840807	0.579493	0.15892	0.100057	0.217783	0.520631	0.638356	39 +/- 2	40 +/- 4	44 +/- 3	46 +/- 3											0.0543673	0.170639	0.198301	0.498619	1.56498	1.81868
1368988_at	Casq2	Casq2	calsequestrin 2	P51868	29	0.533179	0.730831	0.721617	0.183267	-0.100896	-0.205402	0.00361005	0.0787607	0.287773	77 +/- 4	73 +/- 5	78 +/- 7	78 +/- 3											0.0544042	0.170707	0.198744	0.49838	1.56379	1.82063
1369158_at	Casr	Casr	calcium-sensing receptor	P48442	15	1	0.805922	0.245354	-1.07193e-09	-0.0720145	0.27301	-0.417039	0.345024	-0.345024	37 +/- 2	40 +/- 5	40 +/- 1	36 +/- 2											0.054424	0.170731	0.199029	0.497986	1.5622	1.82114
1373466_at	Cast	Cast	calpastatin	O55154	29	0.0836613	0.549014	0.539812	0.522533	-0.176179	-0.356463	0.00410604	0.342248	0.702818	744 +/- 18	719 +/- 20	769 +/- 13	769 +/- 30											0.0544284	0.170921	0.199359	0.497452	1.56215	1.82205
1367995_at	Cat	Cat	catalase	P04762	29	0.85197	0.281118	0.79255	-0.0546824	-0.319491	-0.242395	-0.396587	0.0224132	-0.131778	1547 +/- 20	1529 +/- 22	1549 +/- 27	1519 +/- 17											0.0544832	0.171089	0.199457	0.497379	1.56188	1.82085
1377642_at	Cav2	Cav2	caveolin 2	Q6P6R8	29	0.145851	0.668581	0.707808	0.43535	0.125637	0.235585	0.0156888	0.545299	0.325402	422 +/- 19	439 +/- 19	462 +/- 14	463 +/- 32											0.0546018	0.171414	0.199467	0.497888	1.56304	1.81884
1376715_at	Cbara1	Cbara1	calcium binding atopy-related autoantigen 1	Q6P6Q9	29	0.120263	0.983653	0.415956	0.46652	-0.006002	-0.245901	0.233897	0.226621	0.70642	917 +/- 20	895 +/- 25	937 +/- 25	958 +/- 33											0.0546814	0.171458	0.199547	0.498041	1.56164	1.81749
1390762_at	Cbfa2t2	Cbfa2t2	core-binding factor, runt domain, alpha subunit 2, translocated to, 2 (human)	---	9	0.373851	0.333465	0.118933	-0.262608	-0.286027	0.182258	-0.754312	0.205677	-0.730893	94 +/- 6	98 +/- 4	98 +/- 4	85 +/- 6											0.0546818	0.17148	0.199699	0.497473	1.56006	1.81678
1379674_at	Cbfa2t3	Cbfa2t3	core-binding factor, runt domain, alpha subunit 2, translocated to, 3	---	29	0.653516	0.32757	0.361883	-0.131762	0.289604	0.02024	0.558967	-0.401126	0.137601	171 +/- 5	172 +/- 6	162 +/- 11	175 +/- 5											0.0547033	0.171574	0.19976	0.497097	1.55912	1.81525
1399033_at	Cbfb	Cbfb	core binding factor beta	Q66HA7	29	0.121109	0.0203255	0.543856	0.465405	0.718633	0.540158	0.897109	0.28693	0.643881	1222 +/- 29	1265 +/- 22	1245 +/- 12	1316 +/- 22											0.0547226	0.171602	0.199786	0.496703	1.55758	1.8134
1379603_at	Cbl	Cbl	Casitas B-lineage lymphoma	---	29	0.295673	0.59588	0.959609	0.309773	0.155797	0.140962	0.170633	0.294937	0.324609	393 +/- 7	406 +/- 20	419 +/- 30	434 +/- 42											0.0547477	0.17171	0.200139	0.496363	1.55678	1.81453
1376873_at	Cbln1	Cbln1	cerebellin 1	P63182	29	0.929294	0.730626	0.514619	-0.0259947	-0.100976	-0.292696	0.0907439	-0.217714	0.165725	167 +/- 18	144 +/- 12	150 +/- 15	157 +/- 43											0.0547953	0.172191	0.200558	0.496226	1.55936	1.81626
1374280_at	Cbln2	Cbln2	cerebellin 2 precursor protein	P98087	29	0.620152	0.57246	0.0326618	0.145551	0.165877	-0.49007	0.821825	-0.510397	0.801498	277 +/- 11	256 +/- 11	255 +/- 15	290 +/- 12											0.054936	0.172449	0.200586	0.496933	1.55992	1.81443
1368037_at	Cbr1	Cbr1	carbonyl reductase 1	O35383	29	0.00405031	0.624795	0.0785932	0.917845	0.143612	0.675489	-0.388265	1.44972	0.385967	971 +/- 14	1004 +/- 10	1042 +/- 17	1023 +/- 16											0.0549482	0.17273	0.200598	0.496476	1.56068	1.81247
1375529_at	Cbr4	Cbr4	carbonyl reductase 4	Q7TS56	29	0.532515	0.838328	0.548943	0.183566	-0.0597927	0.116417	-0.236003	0.359776	0.00735634	668 +/- 15	673 +/- 8	686 +/- 14	674 +/- 21											0.0550139	0.172749	0.200623	0.496504	1.55907	1.81064
1387178_a_at	Cbs	Cbs	cystathionine beta synthase	P32232	29	0.946889	0.929968	0.626009	0.0195143	-0.0257464	0.11736	-0.168853	0.16262	-0.123592	630 +/- 14	642 +/- 31	646 +/- 16	630 +/- 47											0.0550498	0.173161	0.200701	0.496263	1.56101	1.80927
1387514_at	Cbwd1	Cbwd1	COBW domain containing 1	Q99MB4	29	0.144936	0.511547	0.350055	-0.436385	0.193135	-0.0830534	0.469323	-0.712573	-0.160197	148 +/- 5	146 +/- 9	131 +/- 7	142 +/- 4											0.0551129	0.173215	0.200821	0.496267	1.55972	1.8083
1371395_at	Cbx3	Cbx3	chromobox homolog 3 (HP1 gamma homolog, Drosophila)	Q5RJK5	29	0.347609	0.655254	0.827488	-0.277618	-0.131052	-0.0671844	-0.19492	-0.213751	-0.341486	5420 +/- 95	5401 +/- 73	5361 +/- 67	5308 +/- 69											0.0553122	0.173228	0.200852	0.497496	1.55807	1.80653
1375307_at	Cbx6	Cbx6	chromobox homolog 6	Q5M9G4	29	0.225853	0.427832	0.262084	-0.36013	0.23376	0.566523	-0.0990021	-0.027367	-0.692892	3319 +/- 126	3533 +/- 62	3309 +/- 127	3272 +/- 109											0.0553664	0.173467	0.201045	0.497419	1.55845	1.80621
1371672_at	Cbx7	Cbx7	chromobox homolog 7	P60889	29	0.494618	0.856723	0.491638	0.20102	0.0529054	-0.149518	0.255329	-0.00140383	0.403443	753 +/- 36	734 +/- 36	753 +/- 44	785 +/- 21											0.055413	0.173894	0.201211	0.497273	1.56052	1.80566
1376008_at	Cbx8	Cbx8	chromobox homolog 8 (Drosophila, Pc class)	Q4FZS1	7	0.289143	0.224645	0.537347	-0.31409	0.361097	0.179706	0.542487	-0.49548	-0.132699	108 +/- 6	111 +/- 4	98 +/- 6	109 +/- 7											0.0555606	0.17405	0.20128	0.498034	1.56015	1.80423
1397846_at	Cby1	Cby1	chibby homolog 1 (Drosophila)	Q8K4I6	29	0.327154	0.151657	0.388696	0.289857	0.428908	0.174486	0.68333	0.0354353	0.54428	393 +/- 5	400 +/- 16	394 +/- 10	423 +/- 14											0.056153	0.174357	0.201565	0.502776	1.56113	1.80474
1379399_at	Cc2d1a	Cc2d1a	coiled-coil and C2 domain containing 1A	Q66HA5	29	0.222983	0.273644	0.764147	0.362435	-0.324622	-0.236651	-0.412594	0.450406	0.274463	319 +/- 10	311 +/- 10	334 +/- 10	320 +/- 8											0.0563919	0.174404	0.201579	0.504345	1.55979	1.80284
1375864_at	Cc2d1b	Cc2d1b	coiled-coil and C2 domain containing 1B	Q5FVK6	29	0.532636	0.270972	0.437324	0.183512	-0.326481	-0.0975527	-0.55541	0.41244	-0.0454167	336 +/- 10	332 +/- 10	349 +/- 8	331 +/- 9											0.0564758	0.174435	0.201647	0.504526	1.55832	1.80141
1382238_at	Ccar1	Ccar1	cell division cycle and apoptosis regulator 1	---	29	0.511995	0.635501	0.725189	0.192928	-0.139167	-0.242271	-0.0360624	0.0898239	0.296033	864 +/- 32	839 +/- 24	874 +/- 31	870 +/- 36											0.0565858	0.174699	0.201657	0.504939	1.55891	1.79947
1373667_at	Ccbl1	Ccbl1	cysteine conjugate-beta lyase 1	Q08415	29	0.306582	0.96604	0.406991	0.30271	0.0124717	-0.232135	0.257079	0.0581035	0.547317	335 +/- 13	327 +/- 6	337 +/- 8	346 +/- 10											0.0566038	0.17477	0.201822	0.504531	1.5578	1.79892
1372909_at	Ccdc100	Ccdc100	coiled-coil domain containing 100	---	29	0.944519	0.481684	0.732738	-0.0203865	-0.207147	-0.106997	-0.307298	0.079764	-0.120537	1251 +/- 17	1240 +/- 32	1259 +/- 33	1228 +/- 31											0.0566144	0.174773	0.201832	0.504059	1.55606	1.79699
1389676_at	Ccdc101	Ccdc101	coiled-coil domain containing 101	---	29	0.342443	0.490155	0.840012	-0.280662	0.203124	0.143963	0.262285	-0.339823	-0.221501	242 +/- 5	246 +/- 9	232 +/- 8	240 +/- 11											0.0566908	0.175086	0.201925	0.504172	1.55711	1.79579
1373806_at	Ccdc104	Ccdc104	coiled-coil domain containing 104	Q4V8E4	29	0.0505751	0.833585	0.414025	-0.595691	0.0615744	-0.179333	0.302482	-0.836599	-0.354784	1524 +/- 34	1498 +/- 53	1401 +/- 47	1445 +/- 16											0.0567863	0.175175	0.202119	0.504456	1.55615	1.7955
1376899_at	Ccdc106	Ccdc106	coiled-coil domain containing 106	---	29	0.216429	0.833136	0.671936	-0.367785	-0.0617431	0.0625377	-0.186024	-0.243505	-0.492066	373 +/- 7	375 +/- 9	364 +/- 14	358 +/- 11											0.0568079	0.175282	0.202144	0.504083	1.55536	1.79372
1390101_at	Ccdc107	Ccdc107	coiled-coil domain containing 107	---	29	0.882489	0.159949	0.792714	0.0433092	-0.420044	-0.497077	-0.343011	-0.0337238	0.120342	566 +/- 12	537 +/- 16	564 +/- 23	544 +/- 16											0.0568359	0.175415	0.202192	0.503767	1.55479	1.79214
1385426_at	Ccdc109b	Ccdc109b	coiled-coil domain containing 109B	---	29	0.342673	0.639858	0.40843	0.280526	-0.137368	-0.381214	0.106479	0.0366791	0.524373	72 +/- 7	65 +/- 4	73 +/- 3	75 +/- 7											0.0569322	0.175758	0.202265	0.504057	1.5561	1.79078
1396315_at	Ccdc112	Ccdc112	coiled-coil domain containing 112	---	29	0.609742	0.0645029	0.292745	0.149921	-0.56091	-0.24921	-0.87261	0.461622	-0.161779	108 +/- 3	104 +/- 7	117 +/- 4	101 +/- 6											0.0572275	0.175789	0.202287	0.506106	1.55463	1.78898
1385383_at	Ccdc113	Ccdc113	coiled-coil domain containing 113	---	13	0.126384	0.282938	0.441872	-0.4586	-0.318256	-0.544892	-0.0916201	-0.685236	-0.231963	47 +/- 3	37 +/- 6	35 +/- 5	33 +/- 7											0.0574501	0.175956	0.202298	0.507508	1.55437	1.78708
1373115_at	Ccdc115	Ccdc115	coiled-coil domain containing 115	---	29	0.785668	0.631231	0.775453	0.0797198	-0.140936	-0.0573076	-0.224564	0.163348	-0.00390828	457 +/- 10	455 +/- 12	465 +/- 14	454 +/- 21											0.0575892	0.176186	0.202299	0.50817	1.55468	1.7851
1379500_at	Ccdc117	Ccdc117	coiled-coil domain containing 117	Q5M9G5	29	0.430073	0.863816	0.893843	-0.232613	0.0502584	0.0111614	0.0893553	-0.27171	-0.193516	231 +/- 7	231 +/- 5	223 +/- 10	225 +/- 11											0.0577071	0.17636	0.202382	0.508644	1.55448	1.78384
1373965_at	Ccdc124	Ccdc124	coiled-coil domain containing 124	---	29	0.878675	0.838882	0.659282	0.0447267	0.0595849	-0.0698257	0.188996	-0.0846839	0.174137	872 +/- 19	868 +/- 20	867 +/- 14	879 +/- 18											0.0579921	0.176401	0.202641	0.510588	1.55312	1.78415
1393346_at	Ccdc125	Ccdc125	coiled-coil domain containing 125	---	29	0.732	0.84481	0.991969	-0.100439	-0.0573622	-0.0544137	-0.0603108	-0.0974905	-0.103388	206 +/- 6	205 +/- 7	203 +/- 5	202 +/- 13											0.0580016	0.176553	0.202656	0.510105	1.55272	1.78229
1374929_at	Ccdc126	Ccdc126	coiled-coil domain containing 126	---	29	0.115604	0.326204	0.692547	-0.472775	0.290438	0.406448	0.174429	-0.356765	-0.588785	473 +/- 15	495 +/- 18	454 +/- 16	463 +/- 11											0.0584615	0.176602	0.202744	0.513579	1.55144	1.78109
1385102_at	Ccdc127	Ccdc127	coiled-coil domain containing 127	Q6PEB9	29	0.81717	0.594171	0.628574	0.0677587	0.156526	0.014487	0.298565	-0.0742803	0.209798	449 +/- 15	450 +/- 20	444 +/- 22	465 +/- 22											0.0586769	0.176616	0.203013	0.514902	1.54984	1.78148
1374980_at	Ccdc130	Ccdc130	coiled-coil domain containing 130	Q32PZ9	29	0.906241	0.28757	0.539215	0.0345068	0.31514	0.495692	0.134588	0.215059	-0.146045	249 +/- 8	265 +/- 10	256 +/- 10	260 +/- 8											0.0587632	0.176793	0.203192	0.515088	1.54968	1.78107
1398371_at	Ccdc132	Ccdc132	coiled-coil domain containing 132	Q5BJX6	29	0.197857	0.508988	0.156422	-0.383651	0.194318	0.618086	-0.229451	0.0401171	-0.80742	1656 +/- 33	1710 +/- 14	1659 +/- 31	1639 +/- 14											0.0588952	0.176981	0.203315	0.515675	1.54961	1.78019
1375918_at	Ccdc16	Ccdc16	coiled-coil domain containing 16	Q3MHS2	29	0.202348	0.454453	0.678041	0.379713	0.220369	0.0985482	0.34219	0.257892	0.501534	444 +/- 14	449 +/- 9	457 +/- 17	475 +/- 19											0.0590302	0.177278	0.203867	0.516286	1.5505	1.78305
1367542_at	Ccdc17	Ccdc17	similar to RIKEN cDNA 5330440M15	Q3KR53	29	0.959339	0.187533	0.850815	0.0149349	0.392977	0.337862	0.448091	-0.0401793	0.0700491	538 +/- 14	562 +/- 20	536 +/- 14	567 +/- 33											0.0590466	0.177403	0.204283	0.51586	1.54988	1.78472
1373171_at	Ccdc21	Ccdc21	coiled-coil domain containing 21	A1L1K5	29	0.886727	0.746004	0.401431	-0.0417357	0.0949855	0.342545	-0.152574	0.205824	-0.289295	511 +/- 6	523 +/- 10	518 +/- 12	513 +/- 13											0.0591769	0.17743	0.204583	0.516429	1.54841	1.78537
1372493_at	Ccdc23	Ccdc23	coiled-coil domain containing 23	Q4KLG3	29	0.989035	0.917829	0.745205	-0.00402596	0.0302245	-0.0650712	0.12552	-0.0993216	0.0912697	347 +/- 12	344 +/- 13	343 +/- 10	348 +/- 13											0.059242	0.177444	0.204693	0.516429	1.54683	1.78436
1372140_at	Ccdc28a	Ccdc28a	coiled-coil domain containing 28A	Q498D0	29	0.139346	0.171574	0.916253	0.442821	0.408218	0.439024	0.377411	0.473627	0.412014	603 +/- 18	632 +/- 16	634 +/- 23	659 +/- 19											0.0594417	0.177659	0.20472	0.5176	1.547	1.78264
1385075_at	Ccdc32	Ccdc32	coiled-coil domain containing 32	Q561K4	29	0.588896	0.450969	0.510915	0.158782	0.222094	0.41552	0.0286672	0.352209	-0.0346445	560 +/- 12	583 +/- 17	579 +/- 16	581 +/- 17											0.0595081	0.177961	0.204722	0.517609	1.54793	1.7807
1394387_at	Ccdc34	Ccdc34	coiled-coil domain containing 34	---	29	0.776561	0.479983	0.160681	-0.0832031	-0.20796	0.211319	-0.627239	0.336076	-0.502482	117 +/- 5	120 +/- 6	123 +/- 5	111 +/- 5											0.0595515	0.178009	0.204819	0.517419	1.54665	1.77959
1377855_at	Ccdc41	Ccdc41	coiled-coil domain containing 41	Q66H89	29	0.791504	0.595691	0.585269	0.077494	-0.155877	-0.316217	0.00446181	-0.0828453	0.237833	1379 +/- 25	1340 +/- 39	1369 +/- 39	1369 +/- 34											0.0596151	0.178051	0.20506	0.517404	1.54532	1.77973
1388736_at	Ccdc43	Ccdc43	coiled-coil domain containing 43	Q5BK07	29	0.644097	0.231459	0.931045	-0.135622	0.35569	0.33034	0.381039	-0.160972	-0.110273	483 +/- 14	496 +/- 12	476 +/- 7	492 +/- 12											0.0596637	0.178375	0.205428	0.517259	1.54644	1.78098
1378962_at	Ccdc45	Ccdc45	coiled-coil domain containing 45	Q5XI03	29	0.573222	0.0699891	0.978164	-0.165546	-0.549006	-0.540988	-0.557023	-0.157528	-0.173564	286 +/- 19	256 +/- 12	278 +/- 16	247 +/- 16											0.059707	0.17869	0.205488	0.517069	1.54747	1.77955
1370393_at	Ccdc5	Ccdc5	coiled-coil domain containing 5	A1L123	29	0.491673	0.64423	0.661407	0.202407	-0.135568	-0.264114	-0.00702126	0.0738607	0.330954	167 +/- 5	161 +/- 6	168 +/- 7	168 +/- 4											0.0597342	0.178766	0.205572	0.51674	1.54644	1.77834
1374005_at	Ccdc51	Ccdc51	coiled-coil domain containing 51	Q5PPN7	29	0.408572	0.0895813	0.699237	-0.243772	0.512215	0.398869	0.625561	-0.357119	-0.130426	294 +/- 5	306 +/- 8	284 +/- 13	302 +/- 6											0.0597506	0.178879	0.205622	0.516318	1.54574	1.77682
1391545_at	Ccdc52	Ccdc52	coiled-coil domain containing 52	Q5RKG1	29	0.724248	0.236273	0.0713995	0.103473	-0.351941	0.194136	-0.898019	0.649551	-0.442604	272 +/- 12	279 +/- 7	295 +/- 11	263 +/- 10											0.0598981	0.178964	0.205706	0.517029	1.54478	1.77561
1394794_at	Ccdc55	Ccdc55	coiled-coil domain containing 55	Q4FZU3	13	0.519833	0.85541	0.056468	-0.189328	-0.0533962	0.526659	-0.633452	0.390727	-0.769384	178 +/- 13	201 +/- 9	195 +/- 15	167 +/- 15											0.0601594	0.179136	0.205818	0.518719	1.54459	1.77465
1370298_at	Ccdc56	Ccdc56	coiled-coil domain containing 56	---	29	0.38701	0.365621	0.8059	0.255341	0.267237	0.195215	0.33926	0.183318	0.327364	2713 +/- 33	2741 +/- 33	2740 +/- 32	2789 +/- 72											0.0601948	0.179271	0.205846	0.51846	1.54407	1.77296
1377822_at	Ccdc64	Ccdc64	coiled-coil domain containing 64	---	29	0.340104	0.669206	0.784937	0.28205	0.125384	0.0453855	0.205383	0.202052	0.362049	398 +/- 11	400 +/- 10	406 +/- 10	413 +/- 10											0.0602098	0.179272	0.20669	0.518027	1.5424	1.7783
1374768_at	Ccdc65	Ccdc65	coiled-coil domain containing 65	Q5XIJ8	29	0.298738	0.209106	0.904874	-0.307771	-0.373911	-0.408923	-0.338899	-0.342783	-0.272758	202 +/- 7	193 +/- 6	195 +/- 6	187 +/- 6											0.0606447	0.17958	0.206869	0.521202	1.54337	1.77791
1393952_at	Ccdc68	Ccdc68	coiled-coil domain containing 68	A0JPN5	3	0.165408	0.435075	0.879569	-0.414408	-0.230067	-0.185673	-0.274462	-0.370014	-0.458802	20 +/- 3	18 +/- 2	17 +/- 2	14 +/- 3											0.0607764	0.179748	0.207596	0.521768	1.54315	1.78222
1391015_at	Ccdc69	Ccdc69	coiled-coil domain containing 69	---	24	0.0516315	0.0471584	0.850781	-0.592774	-0.605515	-0.660642	-0.550388	-0.647901	-0.537647	47 +/- 5	37 +/- 4	38 +/- 3	30 +/- 5											0.0607987	0.1798	0.207852	0.521395	1.54192	1.78249
1375246_at	Ccdc72	Ccdc72	coiled-coil domain containing 72	---	29	0.541586	0.389802	0.867598	0.17949	-0.25382	-0.302669	-0.204972	0.130641	0.228338	5157 +/- 220	4924 +/- 137	5258 +/- 298	5100 +/- 219											0.060924	0.179886	0.207904	0.521904	1.54099	1.78101
1390284_at	Ccdc77	Ccdc77	coiled-coil domain containing 77	---	26	0.726724	0.731019	0.609592	0.102503	-0.100822	0.0491622	-0.250807	0.252488	-0.0474814	89 +/- 4	90 +/- 8	95 +/- 11	89 +/- 2											0.0610016	0.179959	0.20791	0.522005	1.53995	1.77914
1370161_at	Ccdc80	Ccdc80	coiled-coil domain containing 80	Q6QD51	29	0.0528882	0.699538	0.379532	-0.589371	-0.113227	-0.372678	0.146224	-0.848822	-0.32992	343 +/- 30	315 +/- 20	279 +/- 12	290 +/- 14											0.0610115	0.180115	0.207945	0.521527	1.53962	1.77752
1390175_at	Ccdc85b	Ccdc85b	coiled-coil domain containing 85B	---	29	0.973714	0.574439	0.273558	-0.00965253	0.165017	0.489699	-0.159664	0.315029	-0.334334	227 +/- 11	256 +/- 22	246 +/- 15	237 +/- 18											0.0610304	0.180243	0.208415	0.521126	1.53906	1.77961
1375551_at	Ccdc86	Ccdc86	coiled-coil domain containing 86	Q5XIB5	29	0.777063	0.317804	0.626676	0.0830107	-0.295627	-0.152799	-0.438456	0.225839	-0.0598178	186 +/- 5	181 +/- 8	192 +/- 13	179 +/- 8											0.0611722	0.180248	0.208416	0.521774	1.53744	1.7777
1395779_at	Ccdc88a	Ccdc88a	coiled coil domain containing 88A	---	29	0.36569	0.443368	0.57552	-0.267199	-0.225886	-0.0613367	-0.390435	-0.10265	-0.431748	1112 +/- 25	1106 +/- 28	1102 +/- 24	1064 +/- 36											0.0612028	0.18027	0.208517	0.521474	1.53598	1.77665
1379351_at	Ccdc90a	Ccdc90a	coiled-coil domain containing 90A	---	29	0.40119	0.139617	0.22276	0.247688	0.442503	0.0798884	0.805119	-0.114927	0.610303	184 +/- 9	187 +/- 7	179 +/- 14	210 +/- 13											0.0612134	0.180529	0.208589	0.521004	1.53653	1.77536
1377194_a_at	Ccdc90b	Ccdc90b	coiled-coil domain containing 90B	Q4V897	29	0.0765201	0.475792	0.0768131	0.53585	0.209971	-0.325312	0.745254	0.000567037	1.07113	658 +/- 9	646 +/- 11	658 +/- 6	686 +/- 17											0.0612136	0.180536	0.208638	0.520447	1.53494	1.77387
1386755_at	Ccdc91	Ccdc91	coiled-coil domain containing 91	Q6AY97	29	0.118291	0.776992	0.141915	0.469143	-0.0830383	0.356799	-0.522876	0.90898	0.0293054	351 +/- 13	365 +/- 11	385 +/- 8	366 +/- 8											0.061326	0.180733	0.208995	0.520843	1.53497	1.775
1375569_at	Ccdc92	Ccdc92	coiled-coil domain containing 92	P09606	29	0.529897	0.498434	0.3228	0.184749	0.199229	0.49176	-0.0933011	0.47728	-0.107781	942 +/- 13	1004 +/- 43	1003 +/- 41	991 +/- 45											0.0613976	0.180871	0.209089	0.520894	1.53449	1.7739
1385269_s_at	Ccdc93	Ccdc93	coiled-coil domain containing 93	Q5BJT7	29	0.0646111	0.0878905	0.610972	0.560667	0.515101	0.664504	0.365698	0.71007	0.411264	66 +/- 4	75 +/- 2	76 +/- 3	80 +/- 5											0.0614429	0.181137	0.209106	0.52072	1.53512	1.77215
1397806_at	Ccdc95	Ccdc95	coiled-coil domain containing 95	Q6AYH2	26	0.643537	0.837352	0.747614	0.135852	-0.0601596	0.0342013	-0.154521	0.230213	0.0414914	334 +/- 12	335 +/- 7	343 +/- 12	337 +/- 10											0.0614674	0.181152	0.209238	0.520372	1.5336	1.77137
1383851_at	Ccdc96	Ccdc96	coiled-coil domain containing 96	---	29	0.786486	0.515941	0.881137	0.0794074	-0.191112	-0.147301	-0.234924	0.123219	0.0355957	119 +/- 5	116 +/- 6	121 +/- 6	116 +/- 5											0.0614868	0.181927	0.209303	0.51998	1.53851	1.77003
1399165_a_at	Ccdc97	Ccdc97	coiled-coil domain containing 97	---	29	0.235434	0.441713	0.941838	-0.35259	0.226716	0.205343	0.24809	-0.373964	-0.331217	734 +/- 15	749 +/- 20	706 +/- 27	725 +/- 23											0.0615433	0.181937	0.209801	0.519903	1.53696	1.77235
1377848_at	Ccdc98	Ccdc98	coiled-coil domain containing 98	Q5I0F1	18	0.187354	0.0534217	0.819014	0.393142	-0.587948	-0.520886	-0.65501	0.460204	0.326079	68 +/- 2	62 +/- 3	73 +/- 3	66 +/- 5											0.0616188	0.182021	0.20984	0.519986	1.53603	1.77079
1387032_at	Cck	Cck	cholecystokinin	P01355	29	0.487753	0.638348	0.82911	-0.20426	0.137991	0.201248	0.0747331	-0.141003	-0.267518	4591 +/- 101	4666 +/- 109	4539 +/- 89	4566 +/- 128											0.0617239	0.182034	0.210043	0.520319	1.53451	1.77061
1369713_at	Cckbr	Cckbr	cholecystokinin B receptor	P30553	26	0.941488	0.613089	0.807458	0.0215023	-0.148512	-0.219945	-0.0770796	-0.0499305	0.092935	229 +/- 13	216 +/- 16	226 +/- 15	222 +/- 28											0.0620019	0.182138	0.210147	0.522108	1.53375	1.76961
1369983_at	Ccl5	Ccl5	chemokine (C-C motif) ligand 5	A1ECA0	11	0.00655969	0.294074	0.189545	0.860035	0.310824	-0.080304	0.701953	0.468907	1.25116	61 +/- 5	57 +/- 7	81 +/- 9	111 +/- 26											0.0620887	0.182245	0.210759	0.522283	1.53302	1.77288
1393598_at	Ccna1	Ccna1	cyclin A1	Q6AY13	25	0.29664	0.0335641	0.891298	0.30914	0.652267	0.692308	0.612227	0.34918	0.269099	112 +/- 9	133 +/- 7	123 +/- 10	141 +/- 6											0.0621383	0.182491	0.210779	0.522147	1.53346	1.77117
1379582_a_at	Ccna2	Ccna2	cyclin A2	A0JPK0	11	0.64525	0.494968	0.518177	0.135148	-0.200855	-0.0107685	-0.390942	0.325235	-0.0549382	16 +/- 3	15 +/- 2	19 +/- 3	15 +/- 3											0.0621968	0.182514	0.21118	0.522085	1.53204	1.77266
1389566_at	Ccnb2	Ccnb2	cyclin B2	Q5M857	13	0.725375	0.380894	0.515801	0.103032	-0.258699	-0.449875	-0.0675221	-0.0881447	0.294208	52 +/- 3	47 +/- 3	51 +/- 3	50 +/- 3											0.0622599	0.182925	0.211259	0.52206	1.53386	1.77145
1390343_at	Ccnc	Ccnc	cyclin C	---	29	0.254269	0.845358	0.244755	0.338416	-0.0571569	0.288317	-0.402631	0.68389	-0.00705836	855 +/- 16	878 +/- 18	909 +/- 28	878 +/- 31											0.0624577	0.183005	0.211316	0.523166	1.53291	1.77005
1371643_at	Ccnd1	Ccnd1	cyclin D1	P39948	7	0.343118	0.63319	0.502213	0.280263	-0.140123	-0.337587	0.0573404	0.0827988	0.477726	315 +/- 14	301 +/- 10	319 +/- 11	321 +/- 14											0.0624911	0.18331	0.211482	0.522893	1.53384	1.76957
1369935_at	Ccnd3	Ccnd3	cyclin D3	P48961	29	0.946914	0.360849	0.979848	-0.0195053	-0.269954	-0.277354	-0.262555	-0.0269048	-0.0121058	543 +/- 20	528 +/- 15	542 +/- 11	527 +/- 15											0.0625458	0.184089	0.211688	0.522799	1.53874	1.76942
1398340_at	Ccndbp1	Ccndbp1	cyclin D-type binding-protein 1	Q5BK06	29	0.496137	0.128945	0.822099	0.200306	0.45538	0.389482	0.521279	0.134407	0.266205	900 +/- 21	924 +/- 11	908 +/- 19	941 +/- 22											0.0625914	0.184252	0.211834	0.522628	1.53848	1.76878
1373530_at	Ccne1	Ccne1	cyclin E1	P39949	29	0.296416	0.978549	0.928925	-0.309286	-0.00787642	0.0182544	-0.0340073	-0.283156	-0.335417	206 +/- 10	207 +/- 8	198 +/- 10	196 +/- 4											0.0626206	0.184284	0.212232	0.522321	1.53712	1.77024
1374359_at	Ccne2	Ccne2	cyclin E2	---	29	0.628959	0.317605	0.395222	-0.141879	0.295752	0.546639	0.0448644	0.109009	-0.392766	208 +/- 14	235 +/- 14	214 +/- 16	216 +/- 12											0.0627488	0.184336	0.212233	0.522841	1.53594	1.76838
1367764_at	Ccng1	Ccng1	cyclin G1	P39950	29	0.409963	0.918486	0.465446	-0.243039	-0.0299821	0.184995	-0.244959	-0.0280623	-0.458016	3577 +/- 76	3614 +/- 35	3571 +/- 47	3522 +/- 62											0.0628337	0.184476	0.212287	0.522998	1.53549	1.76698
1368083_at	Ccnh	Ccnh	cyclin H	Q9R1A0	29	0.37939	0.62802	0.606528	-0.259529	0.14227	0.293548	-0.00900855	-0.108251	-0.410807	1445 +/- 34	1476 +/- 25	1434 +/- 28	1433 +/- 31											0.0629446	0.184634	0.212338	0.523371	1.53519	1.76555
1388498_at	Ccnk	Ccnk	cyclin K	A1L1L5	29	0.0438496	0.596466	0.827855	0.615653	0.155547	0.219277	0.0918177	0.679382	0.551923	398 +/- 15	422 +/- 27	473 +/- 37	483 +/- 50											0.0630536	0.18465	0.212397	0.523728	1.53372	1.76419
1368050_at	Ccnl1	Ccnl1	cyclin L1	Q9R1Q2	29	0.849964	0.919226	0.178287	0.0554323	0.0297091	0.431385	-0.371967	0.457108	-0.346244	670 +/- 20	692 +/- 12	694 +/- 15	674 +/- 10											0.0632293	0.185237	0.212403	0.524638	1.53699	1.76239
1393213_at	Ccnl2	Ccnl2	cyclin L2	Q5I0H5	29	0.598321	0.366693	0.256323	-0.154758	0.266631	0.603549	-0.0702876	0.182161	-0.491676	592 +/- 20	643 +/- 26	607 +/- 20	601 +/- 30											0.0632604	0.185491	0.212461	0.524346	1.53748	1.76103
1372821_at	Ccny	Ccny	cyclin Y	---	29	0.059707	0.73419	0.149764	-0.572066	0.0995839	0.530571	-0.331403	-0.14108	-1.00305	1112 +/- 30	1171 +/- 24	1096 +/- 44	1059 +/- 26											0.0633603	0.185997	0.212534	0.524626	1.54006	1.75979
1384268_at	Ccnyl1	Ccnyl1	cyclin Y-like 1	---	29	0.632083	0.810865	0.993921	0.140582	-0.0701425	-0.0723743	-0.0679108	0.13835	0.142814	696 +/- 23	690 +/- 12	706 +/- 29	701 +/- 20											0.0633878	0.186032	0.212742	0.524306	1.53875	1.75968
1369290_at	Ccr5	Ccr5	chemokine (C-C motif) receptor 5	O08556	22	0.581359	0.959563	0.830221	-0.162023	-0.0148525	-0.0776917	0.0479866	-0.224862	-0.099184	117 +/- 11	115 +/- 8	110 +/- 10	112 +/- 9											0.0635595	0.18629	0.212769	0.525178	1.53927	1.75806
1376199_at	Ccrk	Ccrk	cell cycle related kinase	Q4KM34	29	0.914349	0.46923	0.3115	0.03151	-0.213139	0.086446	-0.512723	0.331094	-0.268075	189 +/- 10	192 +/- 4	198 +/- 7	184 +/- 10											0.0637039	0.186496	0.213176	0.525823	1.53937	1.75959
1377869_at	Ccrn4lb	Ccrn4lb	CCR4 carbon catabolite repression 4-like B (S. cerevisiae)	Q9ET55	29	0.36439	0.510485	0.313231	-0.267937	0.193625	-0.104867	0.492118	-0.566429	0.0305558	1193 +/- 25	1180 +/- 30	1126 +/- 40	1184 +/- 44											0.0637121	0.186521	0.213578	0.525343	1.53797	1.76107
1387038_at	Ccs	Ccs	copper chaperone for superoxide dismutase	Q9JK72	29	0.178914	0.392409	0.70158	-0.401075	0.252407	0.364823	0.139991	-0.288659	-0.513491	512 +/- 15	530 +/- 16	497 +/- 11	504 +/- 15											0.0638011	0.186876	0.213661	0.52553	1.5393	1.75992
1371418_at	Cct2	Cct2	chaperonin containing TCP1, subunit 2 (beta)	Q5XIM9	29	0.332009	0.573256	0.876537	-0.286906	0.165531	0.12001	0.211052	-0.332427	-0.241385	2757 +/- 64	2783 +/- 46	2683 +/- 69	2730 +/- 80											0.0638979	0.186939	0.213672	0.525781	1.53822	1.75819
1371403_at	Cct3	Cct3	chaperonin subunit 3 (gamma)	Q6P502	29	0.0262282	0.580615	0.711436	-0.685247	0.162345	0.270859	0.0538304	-0.576733	-0.793761	2575 +/- 35	2621 +/- 53	2478 +/- 41	2487 +/- 66											0.0639072	0.18697	0.214001	0.525312	1.53688	1.75907
1371656_at	Cct4	Cct4	chaperonin subunit 4 (delta)	Q7TPB1	29	0.146007	0.703403	0.603114	-0.435175	-0.111693	-0.264416	0.0410303	-0.587898	-0.282452	3296 +/- 72	3207 +/- 105	3097 +/- 125	3111 +/- 75											0.0639905	0.187178	0.214004	0.525452	1.53699	1.75727
1395508_at	Cct5	Cct5	chaperonin subunit 5 (epsilon)	Q68FQ0	29	0.99464	0.0538004	0.548053	-0.00196816	-0.586946	-0.41034	-0.763551	0.174638	-0.178574	2123 +/- 48	2074 +/- 18	2143 +/- 32	2053 +/- 28											0.0639967	0.187182	0.214019	0.524958	1.53544	1.75558
1368490_at	Cd14	Cd14	CD14 antigen	O88955	26	0.782111	0.280004	0.184456	-0.0810788	-0.320249	-0.716083	0.0755842	-0.476912	0.314755	81 +/- 12	62 +/- 4	68 +/- 5	70 +/- 6											0.0640038	0.187292	0.214158	0.524474	1.53475	1.7549
1367681_at	Cd151	Cd151	CD151 antigen (Raph blood group)	Q9QZA6	29	0.674625	0.589061	0.733425	-0.123196	-0.158712	-0.258594	-0.0588292	-0.223078	-0.0233133	1389 +/- 73	1346 +/- 25	1352 +/- 34	1342 +/- 30											0.0642151	0.187525	0.214163	0.525662	1.53507	1.75313
1386886_at	Cd164	Cd164	CD164 antigen	Q9QX82	29	0.483173	0.437607	0.605179	0.206437	-0.228785	-0.380634	-0.076937	0.0545889	0.358286	2834 +/- 82	2756 +/- 38	2845 +/- 46	2830 +/- 53											0.0642885	0.187533	0.214305	0.525719	1.53355	1.75248
1369670_at	Cd200	Cd200	Cd200 antigen	A0A5D0	29	0.16281	0.44483	0.127851	-0.417071	0.225153	-0.231596	0.681903	-0.873821	0.0396785	2663 +/- 70	2589 +/- 74	2383 +/- 86	2601 +/- 147											0.0643497	0.187793	0.214411	0.525677	1.53409	1.75154
1382410_at	Cd209b	Cd209b	CD209b antigen	Q5BK08	3	0.732841	0.190425	0.100452	-0.10011	-0.390325	0.104371	-0.885021	0.394586	-0.594807	36 +/- 5	38 +/- 3	43 +/- 5	27 +/- 7											0.0643763	0.188074	0.214619	0.525353	1.53481	1.75143
1369953_a_at	Cd24	Cd24	CD24 antigen	Q07490	29	0.544493	0.63585	0.807381	0.178191	0.139023	0.210485	0.067561	0.249653	0.10673	2068 +/- 31	2100 +/- 44	2106 +/- 27	2116 +/- 71											0.0644221	0.188159	0.214632	0.525186	1.53392	1.74973
1370483_at	Cd244	Cd244	CD244 natural killer cell receptor 2B4	Q9EQK9	4	0.351466	0.277149	0.814038	0.275366	-0.322203	-0.253261	-0.391145	0.344308	0.206424	56 +/- 5	52 +/- 3	61 +/- 4	55 +/- 5											0.0645419	0.188178	0.214722	0.525622	1.5325	1.74867
1370621_at	Cd247	Cd247	CD247 antigen	Q4V7G0	20	0.740245	0.18465	0.947965	0.0972242	-0.395653	-0.376534	-0.414771	0.116342	0.078106	52 +/- 3	46 +/- 5	54 +/- 5	48 +/- 5											0.0646111	0.188325	0.214795	0.525645	1.53212	1.74747
1374198_at	Cd276	Cd276	CD276 antigen	Q7TPB4	29	0.19852	0.0960946	0.953483	-0.383066	-0.501515	-0.518603	-0.484427	-0.400154	-0.365978	144 +/- 8	130 +/- 8	133 +/- 8	121 +/- 6											0.0646694	0.1887	0.214832	0.525579	1.5336	1.74598
1374061_at	Cd302	Cd302	CD302 antigen	Q5FVR3	29	5.0186e-05	0.498856	0.931454	1.41676	-0.199032	-0.22423	-0.173833	1.39156	1.44196	753 +/- 38	717 +/- 45	974 +/- 26	947 +/- 73											0.0648208	0.188703	0.215118	0.526271	1.53205	1.74651
1372071_at	Cd320	Cd320	CD320 antigen	Q5HZW5	29	0.594179	0.580101	0.606049	0.156523	0.162566	0.011086	0.314047	0.00504239	0.308003	551 +/- 23	552 +/- 6	551 +/- 11	567 +/- 7											0.064845	0.188754	0.215153	0.525928	1.5309	1.74501
1386901_at	Cd36	Cd36	cd36 antigen	Q07969	25	0.517263	0.122353	0.951787	-0.190505	-0.463779	-0.481491	-0.446067	-0.208218	-0.172793	50 +/- 5	42 +/- 5	47 +/- 4	39 +/- 4											0.0650211	0.188861	0.215471	0.526817	1.5302	1.7458
1368555_at	Cd37	Cd37	CD37 antigen	P31053	27	0.00973769	0.453697	0.547574	0.811695	-0.220742	-0.397561	-0.0439239	0.634876	0.988513	75 +/- 5	66 +/- 6	88 +/- 3	87 +/- 10											0.0650794	0.188981	0.215577	0.526751	1.52961	1.74487
1368975_at	Cd38	Cd38	CD38 antigen	Q64244	29	0.0490697	0.332294	0.843039	-0.599944	0.286734	0.228708	0.34476	-0.65797	-0.541918	236 +/- 12	247 +/- 12	206 +/- 14	222 +/- 16											0.0652147	0.189013	0.215629	0.527308	1.5283	1.74351
1376866_at	Cd3eap	Cd3eap	CD3E antigen, epsilon polypeptide-associated protein	---	5	0.965506	0.492694	0.28314	0.0126683	0.201925	-0.116194	0.520045	-0.305451	0.330788	92 +/- 6	89 +/- 5	85 +/- 6	97 +/- 10											0.0653768	0.189085	0.215646	0.528079	1.52733	1.74188
1368921_a_at	Cd44	Cd44	CD44 antigen	O08779	29	0.0137509	0.965464	0.595044	0.7686	-0.0126836	-0.168837	0.14347	0.612446	0.924754	146 +/- 4	142 +/- 10	161 +/- 4	165 +/- 8											0.0653788	0.189142	0.215691	0.527558	1.52624	1.74046
1387610_at	Cd46	Cd46	CD46 antigen, complement regulatory protein	Q9Z0M4	25	0.884573	0.0744582	0.834424	0.0425352	0.539894	0.601154	0.478635	0.103794	-0.0187239	65 +/- 4	73 +/- 2	66 +/- 4	73 +/- 6											0.0653862	0.189298	0.215726	0.527081	1.52594	1.73898
1369559_a_at	Cd47	Cd47	CD47 antigen (Rh-related antigen, integrin-associated signal transducer)	P97829	29	0.324218	0.818467	0.652813	-0.291657	-0.0672689	-0.199318	0.0647801	-0.423706	-0.159608	1946 +/- 28	1910 +/- 58	1870 +/- 48	1882 +/- 73											0.0654675	0.189448	0.216072	0.5272	1.52559	1.73999
1370891_at	Cd48	Cd48	CD48 antigen	P10252	29	0.074746	0.751335	0.850349	0.539324	-0.092919	-0.148207	-0.0376307	0.484036	0.594613	1060 +/- 38	1036 +/- 56	1141 +/- 42	1135 +/- 54											0.0654864	0.189643	0.21616	0.526816	1.52562	1.73894
1369025_at	Cd5	Cd5	CD5 antigen	P51882	18	0.809922	0.369566	0.0340081	0.0704993	-0.26501	-0.915499	0.385479	-0.57999	0.720989	29 +/- 3	19 +/- 3	23 +/- 2	27 +/- 5											0.0655616	0.18968	0.21621	0.526887	1.52437	1.73757
1368518_at	Cd53	Cd53	CD53 antigen	P24485	29	1.83017e-05	0.861524	0.482886	1.52999	-0.0511133	-0.257687	0.155461	1.32341	1.73656	456 +/- 16	439 +/- 13	542 +/- 8	553 +/- 36											0.0657063	0.189865	0.2166	0.527515	1.52431	1.73895
1387951_at	Cd55	Cd55	CD55 antigen	Q9JMC5	29	0.492816	0.129809	0.417851	-0.201868	0.454306	0.215393	0.693218	-0.440781	0.0370448	117 +/- 8	122 +/- 5	107 +/- 8	123 +/- 3											0.065751	0.19032	0.216703	0.527339	1.52642	1.73801
1367929_at	Cd59	Cd59	CD59 antigen	P27274	29	0.0638979	0.408749	0.796485	0.562277	-0.243679	-0.168081	-0.319277	0.637875	0.486678	2340 +/- 59	2299 +/- 76	2495 +/- 63	2418 +/- 83											0.065848	0.190329	0.217062	0.527583	1.52494	1.73913
1367709_at	Cd63	Cd63	CD63 antigen	P28648	29	0.175823	0.330659	0.851044	0.404054	-0.287724	-0.342752	-0.232696	0.349026	0.459082	2625 +/- 170	2486 +/- 69	2767 +/- 78	2673 +/- 108											0.065878	0.190425	0.217271	0.52729	1.52417	1.73904
1367679_at	Cd74	Cd74	CD74 antigen (invariant polypeptide of major histocompatibility complex, class II antigen-associated)	P10247	28	0.0146329	0.221336	0.405256	0.760739	0.363768	0.118243	0.609294	0.515214	1.00626	228 +/- 63	290 +/- 84	497 +/- 48	815 +/- 336											0.0659864	0.190454	0.217481	0.527625	1.52287	1.73897
1398827_at	Cd81	Cd81	CD 81 antigen	Q62745	29	0.849527	0.312541	0.996176	0.0555961	-0.298927	-0.300331	-0.297523	0.0541918	0.0570004	8739 +/- 197	8536 +/- 126	8776 +/- 296	8575 +/- 62											0.0660101	0.190551	0.217596	0.527283	1.5221	1.73813
1386976_at	Cd82	Cd82	CD82 antigen	O70352	29	0.00108749	0.961698	0.914285	1.07077	-0.014068	0.0174656	-0.0456015	1.10231	1.03924	721 +/- 20	723 +/- 19	807 +/- 25	803 +/- 26											0.0660784	0.190636	0.217625	0.527296	1.52125	1.73662
1371499_at	Cd9	Cd9	CD9 antigen	P40241	29	0.0469832	0.516001	0.763991	0.606035	0.191085	0.103053	0.279116	0.518004	0.694067	1706 +/- 50	1727 +/- 38	1812 +/- 79	1869 +/- 70											0.0661133	0.190805	0.217705	0.527044	1.52106	1.73551
1372468_at	Cd97	Cd97	CD97 antigen	Q5XI36	29	0.850896	0.287099	0.286057	0.0550836	0.315455	0.631609	-0.000698952	0.371238	-0.26107	78 +/- 5	87 +/- 4	83 +/- 5	83 +/- 3											0.0661714	0.191016	0.217939	0.526977	1.52121	1.73563
1371918_at	Cd99	Cd99	CD99 antigen	Q4L2A2	29	0.410692	0.226933	0.751244	0.242656	-0.359268	-0.452222	-0.266314	0.149701	0.33561	546 +/- 45	493 +/- 26	564 +/- 21	533 +/- 35											0.0662749	0.191169	0.218	0.527271	1.52091	1.73437
1368528_at	Cd99l2	Cd99l2	Cd99 antigen-like 2	Q8R1R5	29	0.988466	0.395185	0.819923	-0.00423482	0.250908	0.317627	0.184188	0.0624847	-0.0709543	1832 +/- 37	1874 +/- 42	1840 +/- 35	1864 +/- 31											0.0663127	0.191466	0.218066	0.527043	1.52174	1.73315
1394431_at	Cdadc1	Cdadc1	cytidine and dCMP deaminase domain containing 1	Q5XIE7	29	0.162201	0.809938	0.751079	-0.417701	0.0704932	0.163511	-0.022525	-0.324683	-0.510719	813 +/- 25	824 +/- 20	789 +/- 17	788 +/- 14											0.0663354	0.191811	0.218073	0.526695	1.52296	1.73148
1388105_at	Cdc123	Cdc123	cell division cycle 123 homolog (S. cerevisiae)	Q62834	29	0.762912	0.994476	0.723546	-0.0884472	-0.00202818	-0.105777	0.101721	-0.192196	0.0153015	1147 +/- 22	1140 +/- 18	1134 +/- 19	1141 +/- 15											0.0665511	0.191828	0.218172	0.527879	1.52157	1.73053
1399074_at	Cdc16	Cdc16	CDC16 cell division cycle 16 homolog (S. cerevisiae)	Q4V884	29	0.125313	0.49804	0.629688	-0.459963	0.199414	0.0578374	0.34099	-0.601539	-0.318387	738 +/- 12	741 +/- 16	707 +/- 16	724 +/- 17											0.0666974	0.192007	0.218213	0.52851	1.52146	1.72912
1389646_at	Cdc23	Cdc23	CDC23 (cell division cycle 23, yeast, homolog)	Q4G037	29	0.941506	0.547276	0.978522	0.0214957	-0.176951	-0.169065	-0.184838	0.0293822	0.0136092	502 +/- 13	493 +/- 16	503 +/- 13	493 +/- 19											0.0667257	0.192094	0.218329	0.528206	1.52063	1.72831
1387371_at	Cdc25a	Cdc25a	cell division cycle 25 homolog A (S. pombe)	P48965	29	0.800753	0.393923	0.659876	-0.0739759	0.251588	0.122419	0.380757	-0.203145	0.0551932	111 +/- 8	115 +/- 7	105 +/- 8	116 +/- 9											0.0667665	0.192604	0.218469	0.528002	1.52315	1.72769
1372339_at	Cdc26	Cdc26	cell division cycle 26	Q6YDN7	29	0.482549	0.965721	0.947716	0.206735	0.0125889	0.0317989	-0.00662096	0.225944	0.187525	800 +/- 20	802 +/- 23	817 +/- 19	816 +/- 26											0.066957	0.192832	0.218583	0.528981	1.52343	1.72688
1382664_at	Cdc27	Cdc27	cell division cycle 27 homolog (S. cerevisiae)	Q4V8A2	29	0.28605	0.839116	0.770876	-0.316159	0.0594972	0.144881	-0.0258869	-0.230774	-0.401543	245 +/- 10	251 +/- 9	234 +/- 19	233 +/- 13											0.0669829	0.193343	0.218944	0.528658	1.52595	1.728
1370713_at	Cdc2l1	Cdc2l1	cell division cycle 2 homolog (S.pombe)-like 1	P46892	21	0.935834	0.518419	0.454174	-0.0235845	-0.189976	0.0305306	-0.410482	0.196922	-0.244091	65 +/- 5	65 +/- 5	68 +/- 3	61 +/- 8											0.0669932	0.193363	0.21901	0.528213	1.52458	1.7268
1398574_a_at	Cdc2l5	Cdc2l5	cell division cycle 2-like 5 (cholinesterase-related cell division controller)	Q4FZT1	29	0.179264	0.582213	0.23168	0.40074	0.161655	-0.193861	0.517172	0.0452233	0.756256	421 +/- 11	411 +/- 19	423 +/- 9	450 +/- 19											0.0669973	0.193449	0.219043	0.52772	1.52375	1.72535
1367453_at	Cdc37	Cdc37	cell division cycle 37 homolog (S. cerevisiae)	Q63692	29	0.333301	0.400906	0.930566	0.286126	-0.24784	-0.273366	-0.222314	0.2606	0.311652	2285 +/- 40	2237 +/- 42	2331 +/- 41	2292 +/- 84											0.0671097	0.193479	0.219565	0.528081	1.52247	1.72774
1392673_at	Cdc37l1	Cdc37l1	cell division cycle 37 homolog (S. cerevisiae)-like 1	Q5XIC3	29	0.647036	0.375968	0.623758	0.134415	0.261427	0.117383	0.405472	-0.0096291	0.278459	522 +/- 22	531 +/- 16	521 +/- 33	553 +/- 13											0.0673912	0.19348	0.219591	0.52977	1.52097	1.72623
1370825_a_at	Cdc42	Cdc42	cell division cycle 42 homolog (S. cerevisiae)	Q8CFN2	29	0.475865	0.442791	0.53474	-0.209935	-0.226175	-0.0436123	-0.408738	-0.0273724	-0.392498	5531 +/- 105	5518 +/- 93	5523 +/- 59	5395 +/- 87											0.0673962	0.193729	0.219603	0.529284	1.52142	1.72462
1369040_at	Cdc42bpa	Cdc42bpa	CDC42 binding protein kinase alpha	O54874	29	0.459853	0.438451	0.535258	0.217711	0.228359	0.0460296	0.410689	0.0353809	0.40004	472 +/- 12	476 +/- 28	475 +/- 22	509 +/- 30											0.067457	0.193763	0.219732	0.529237	1.52017	1.72392
1372018_at	Cdc42bpb	Cdc42bpb	Cdc42 binding protein kinase beta	Q7TT49	29	0.958774	0.65508	0.502901	-0.0151425	0.131123	-0.0660197	0.328266	-0.212285	0.182	870 +/- 13	865 +/- 14	855 +/- 27	878 +/- 29											0.0674763	0.193957	0.219871	0.528864	1.52019	1.7233
1389145_at	Cdc42ep2	Cdc42ep2	CDC42 effector protein (Rho GTPase binding) 2	Q5PQP4	29	0.166795	0.258027	0.403038	0.413	0.335681	0.0889777	0.582385	0.166296	0.659703	458 +/- 32	468 +/- 15	478 +/- 33	546 +/- 56											0.0675785	0.194428	0.219943	0.529142	1.52238	1.72216
1388468_at	Cdc42se1	Cdc42se1	CDC42 small effector 1	Q5BJM7	29	0.485624	0.446463	0.345496	0.205271	-0.224337	-0.503196	0.0545233	-0.0735886	0.484131	720 +/- 23	683 +/- 15	714 +/- 28	718 +/- 6											0.0676187	0.19469	0.220005	0.528934	1.52292	1.72094
1388448_at	Cdc42se2	Cdc42se2	CDC42 small effector 2	A1L1K4	29	0.0251597	0.335355	0.871056	-0.69074	-0.284889	-0.33245	-0.237329	-0.738301	-0.64318	2614 +/- 25	2567 +/- 46	2509 +/- 32	2475 +/- 60											0.0679021	0.194708	0.220091	0.530627	1.52156	1.71992
1379235_x_at	Cdc45l	Cdc45l	cell division cycle 45 homolog (S. cerevisiae)-like	---	29	0.92492	0.167324	0.67059	-0.027608	-0.412465	-0.53729	-0.28764	-0.152433	0.0972167	137 +/- 8	119 +/- 10	132 +/- 11	122 +/- 11											0.0681346	0.194824	0.220478	0.53192	1.52097	1.72125
1398793_at	Cdc5l	Cdc5l	cell division cycle 5-like (S. pombe)	O08837	29	0.940419	0.0348786	0.605783	-0.0218957	0.647064	0.798657	0.495471	0.129698	-0.173489	1176 +/- 15	1221 +/- 12	1183 +/- 8	1211 +/- 29											0.0681713	0.194842	0.220525	0.531683	1.51962	1.71992
1374357_at	Cdc91l1	Cdc91l1	CDC91 cell division cycle 91-like 1 (S. cerevisiae)	Q8CHJ1	29	0.0773606	0.559677	0.214832	0.534228	0.171466	0.540573	-0.197641	0.903335	0.165121	317 +/- 11	332 +/- 6	343 +/- 7	337 +/- 7											0.0682246	0.194865	0.220532	0.531575	1.5183	1.71828
1383958_at	Cdca2	Cdca2	cell division cycle associated 2	---	4	0.570728	0.97311	0.616966	0.166631	-0.00987421	0.13701	-0.156759	0.313515	0.0197459	26 +/- 5	28 +/- 3	31 +/- 4	29 +/- 3											0.0682377	0.194957	0.220538	0.531155	1.51753	1.71664
1374739_at	Cdca4	Cdca4	cell division cycle associated 4	Q3B7C7	29	0.150965	0.996999	0.884622	-0.429666	-0.00110176	0.0414155	-0.043619	-0.387149	-0.472183	356 +/- 11	358 +/- 12	343 +/- 8	341 +/- 9											0.0683192	0.194982	0.22077	0.531268	1.51623	1.71676
1374540_at	Cdca7	Cdca7	cell division cycle associated 7	Q4KM91	6	0.237899	0.315282	0.0467471	0.350689	-0.297204	-0.903944	0.309536	-0.256051	0.957428	83 +/- 4	65 +/- 7	78 +/- 5	84 +/- 6											0.0683987	0.195055	0.221214	0.531364	1.51531	1.71853
1389755_at	Cdca7l	Cdca7l	cell division cycle associated 7 like	Q4G059	28	0.0442117	0.331697	0.348128	0.614511	0.287095	0.56441	0.00978089	0.891825	0.337196	49 +/- 5	56 +/- 3	61 +/- 3	61 +/- 4											0.0684323	0.195078	0.221246	0.531104	1.51401	1.71709
1380317_at	Cdh10	Cdh10	cadherin 10	Q8R5H2	29	0.537294	0.5813	0.580991	-0.181414	-0.162049	-0.324231	0.000133577	-0.343596	-0.0192321	1531 +/- 44	1491 +/- 23	1489 +/- 30	1489 +/- 43											0.0685394	0.195136	0.221329	0.531415	1.51297	1.71606
1388936_at	Cdh11	Cdh11	cadherin 11	Q9JIW2	29	0.0625458	0.748917	0.946589	-0.565372	-0.093856	-0.0742315	-0.11348	-0.545747	-0.584996	2299 +/- 37	2286 +/- 35	2202 +/- 80	2182 +/- 44											0.068644	0.195503	0.221716	0.531706	1.51434	1.71738
1375719_s_at	Cdh13	Cdh13	cadherin 13	Q8R490	29	0.0457779	0.360188	0.466096	0.609665	0.270332	0.484992	0.0556721	0.824325	0.395005	1022 +/- 29	1082 +/- 32	1124 +/- 44	1131 +/- 39											0.0686731	0.19555	0.222098	0.531412	1.51322	1.71866
1383985_at	Cdh15	Cdh15	cadherin 15	Q75NI5	29	0.00628108	0.0297031	0.184712	0.865288	0.668699	0.273104	1.06429	0.469694	1.26088	131 +/- 5	136 +/- 4	140 +/- 6	159 +/- 5											0.0686972	0.195562	0.222189	0.53108	1.51184	1.71768
1369224_at	Cdh17	Cdh17	cadherin 17	P55281	7	0.653594	0.52218	0.758465	0.13173	-0.188257	-0.0980942	-0.278419	0.221892	0.0415677	36 +/- 4	34 +/- 3	40 +/- 8	35 +/- 5											0.0687474	0.195579	0.2222	0.53095	1.5105	1.7161
1368642_at	Cdh2	Cdh2	cadherin 2	Q9JIV7	29	0.824139	0.621463	0.301855	-0.0651295	0.145002	0.450751	-0.160746	0.240619	-0.370878	1754 +/- 45	1822 +/- 44	1790 +/- 25	1766 +/- 58											0.0688015	0.195603	0.222272	0.53085	1.50921	1.71498
1368970_at	Cdh23	Cdh23	cadherin 23 (otocadherin)	P58365	28	2.48561e-05	0.0261411	0.0148773	1.49555	-0.685687	0.0729524	-1.44433	2.25419	0.736913	119 +/- 6	121 +/- 11	192 +/- 8	145 +/- 12											0.0688341	0.195657	0.222289	0.530585	1.50816	1.71344
1373089_at	Cdh3	Cdh3	cadherin 3, type 1, P-cadherin (placental)	Q9JIV6	5	0.890543	0.911152	0.5848	-0.0403202	0.0326911	-0.12785	0.193232	-0.200861	0.120221	89 +/- 13	86 +/- 7	83 +/- 4	89 +/- 6											0.0690392	0.196125	0.222327	0.531649	1.51029	1.71207
1370657_at	Cdh6	Cdh6	cadherin 6	P55280	29	0.0189485	0.815859	0.859783	0.727705	0.0682538	0.0164908	0.120017	0.675942	0.779468	94 +/- 5	94 +/- 4	106 +/- 7	108 +/- 5											0.0691779	0.196192	0.222408	0.5322	1.50934	1.71103
1387900_at	Cdipt	Cdipt	CDP-diacylglycerol--inositol 3-phosphatidyltransferase (phosphatidylinositol synthase)	P70500	29	0.0280267	0.724289	0.85806	-0.676448	-0.103457	-0.051051	-0.155864	-0.624042	-0.728854	2714 +/- 31	2705 +/- 55	2601 +/- 57	2572 +/- 68											0.0691786	0.196379	0.22276	0.531689	1.50932	1.71207
1377402_at	Cdk10	Cdk10	cyclin-dependent kinase (CDC2-like) 10	Q4KM47	29	0.835686	0.288765	0.681347	-0.0607848	-0.314342	-0.19385	-0.434834	0.0597072	-0.181277	420 +/- 12	410 +/- 13	423 +/- 21	401 +/- 12											0.0692442	0.196379	0.222843	0.531677	1.50785	1.71106
1398801_at	Cdk105	Cdk105	CDK105 protein	Q2I0Y6	29	0.43814	0.688627	0.937948	-0.228516	0.117575	0.140381	0.0947693	-0.20571	-0.251322	2698 +/- 87	2751 +/- 63	2620 +/- 111	2656 +/- 182											0.0693548	0.196521	0.222988	0.532011	1.50749	1.71051
1394320_at	Cdk2	Cdk2	cyclin dependent kinase 2	Q63699	4	0.629255	0.141086	0.994911	0.141756	-0.440795	-0.442663	-0.438927	0.139888	0.143625	105 +/- 5	98 +/- 4	107 +/- 3	100 +/- 6											0.0693862	0.196557	0.223239	0.531738	1.5063	1.71078
1373901_at	Cdk2ap2	Cdk2ap2	similar to DOC-1 related protein	---	29	0.319396	0.389959	0.944055	0.294637	0.253735	0.274292	0.233178	0.315194	0.27408	731 +/- 32	765 +/- 38	770 +/- 29	799 +/- 42											0.0694285	0.196645	0.223321	0.531548	1.50552	1.70976
1369950_at	Cdk4	Cdk4	cyclin-dependent kinase 4	P35426	29	0.609719	0.556302	0.355984	-0.149931	0.172953	-0.0997956	0.445701	-0.422679	0.122817	1016 +/- 27	1008 +/- 27	980 +/- 22	1018 +/- 19											0.0694812	0.19683	0.223332	0.531437	1.50548	1.70819
1368088_at	Cdk5	Cdk5	cyclin-dependent kinase 5	Q03114	29	0.0688015	0.0921274	0.594224	-0.551512	0.507956	0.664459	0.351452	-0.395008	-0.708015	1538 +/- 42	1604 +/- 18	1498 +/- 23	1533 +/- 19											0.0696334	0.196949	0.223777	0.532088	1.50494	1.70994
1369538_at	Cdk5r1	Cdk5r1	cyclin-dependent kinase 5, regulatory subunit 1 (p35)	P61810	29	0.850293	0.3195	0.38114	0.0553094	0.294572	0.0360098	0.553135	-0.203253	0.313872	467 +/- 25	470 +/- 17	449 +/- 37	499 +/- 23											0.0696885	0.19695	0.223838	0.531996	1.5035	1.70876
1388100_at	Cdk5rap2	Cdk5rap2	CDK5 regulatory subunit associated protein 2	Q9JLH5	29	0.295527	0.899189	0.732877	0.309869	0.0371164	-0.0629799	0.137213	0.209773	0.409966	139 +/- 8	137 +/- 10	145 +/- 7	149 +/- 5											0.0698258	0.197103	0.224063	0.532531	1.50322	1.70883
1367879_at	Cdk5rap3	Cdk5rap3	CDK5 regulatory subunit associated protein 3	Q642E3	3	0.110688	0.278312	0.246916	0.479609	-0.321406	0.0224483	-0.66526	0.823463	0.135755	324 +/- 8	325 +/- 17	360 +/- 11	331 +/- 13											0.0699972	0.197138	0.224298	0.533325	1.50204	1.70897
1388171_at	Cdk7	Cdk7	cyclin-dependent kinase 7 (homolog of Xenopus MO15 cdk-activating kinase)	P51952	29	0.932707	0.610513	0.164104	-0.0247365	0.149596	-0.266144	0.565337	-0.440477	0.391004	599 +/- 12	587 +/- 10	579 +/- 12	605 +/- 22											0.070002	0.197212	0.224323	0.532849	1.50116	1.70753
1372759_at	Cdk9	Cdk9	cyclin-dependent kinase 9 (CDC2-related kinase)	Q641Z4	29	0.0482136	0.0991331	0.531658	0.602415	-0.496733	-0.312779	-0.680686	0.786368	0.418462	2349 +/- 24	2317 +/- 15	2429 +/- 33	2360 +/- 48											0.0700316	0.197293	0.224595	0.532562	1.50034	1.70796
1388674_at	Cdkn1a	Cdkn1a	cyclin-dependent kinase inhibitor 1A	Q64315	25	0.0383716	0.701158	0.541342	0.634053	-0.112583	-0.292183	0.0670158	0.454453	0.813652	214 +/- 20	194 +/- 6	244 +/- 28	249 +/- 19											0.0700515	0.197417	0.224609	0.532204	1.49984	1.70642
1373812_at	Cdkn1b	Cdkn1b	cyclin-dependent kinase inhibitor 1B	O08769	29	0.608115	0.582951	0.933145	0.150608	0.161337	0.185913	0.136761	0.175183	0.126032	2330 +/- 57	2364 +/- 50	2362 +/- 29	2387 +/- 69											0.0701498	0.197546	0.225047	0.53244	1.49938	1.70811
1372299_at	Cdkn1c	Cdkn1c	cyclin-dependent kinase inhibitor 1C (P57)	Q69DC0	29	0.415217	0.426099	0.381192	-0.240285	-0.234649	-0.493183	0.0238844	-0.498819	0.0182484	260 +/- 97	167 +/- 9	166 +/- 5	170 +/- 9											0.0703491	0.197826	0.225504	0.533441	1.50007	1.70995
1383617_at	Cdkn2aip	Cdkn2aip	CDKN2A interacting protein	Q5U2X0	29	0.367197	0.726964	0.697412	0.266346	-0.102409	0.0116629	-0.216481	0.380418	0.152274	223 +/- 11	224 +/- 14	243 +/- 11	232 +/- 25											0.0703906	0.199129	0.225691	0.533246	1.50851	1.70973
1373077_at	Cdkn2aipnl	Cdkn2aipnl	CDKN2A interacting protein N-terminal like	Q5RK03	29	0.149432	0.0738301	0.908024	0.431353	0.541146	0.574993	0.507298	0.4652	0.397505	460 +/- 10	483 +/- 12	479 +/- 7	499 +/- 17											0.0704771	0.199269	0.226003	0.533391	1.50813	1.71046
1370054_at	Cdkn2c	Cdkn2c	cyclin-dependent kinase inhibitor 2C (p18, inhibits CDK4)	Q8R5G4	29	0.171764	0.944045	0.326155	0.40803	-0.020561	-0.31103	0.269908	0.117561	0.698499	220 +/- 17	205 +/- 10	226 +/- 13	239 +/- 15											0.0704869	0.199359	0.226239	0.532956	1.50737	1.71061
1384488_at	Cdkn2d	Cdkn2d	similar to cyclin-dependent kinase inhibitor 2D	Q6P4Z7	29	0.695459	0.791767	0.11321	0.114849	-0.0773936	-0.553465	0.398678	-0.361222	0.59092	798 +/- 31	754 +/- 18	769 +/- 14	800 +/- 18											0.0705597	0.199677	0.226262	0.532998	1.50833	1.70915
1367755_at	Cdo1	Cdo1	cysteine dioxygenase 1, cytosolic	P21816	29	0.234681	0.569971	0.333462	-0.353175	-0.16696	0.119068	-0.452989	-0.0671458	-0.639204	3969 +/- 201	4038 +/- 111	3931 +/- 171	3669 +/- 166											0.0706503	0.199965	0.22629	0.533174	1.50907	1.70774
1369016_at	Cdon	Cdon	cell adhesion molecule-related/down-regulated by oncogenes	O35158	7	0.982291	0.683104	0.130364	0.00650214	0.119787	0.573405	-0.333832	0.460121	-0.447117	52 +/- 3	60 +/- 4	58 +/- 3	53 +/- 7											0.0707938	0.200082	0.226901	0.533749	1.50852	1.71072
1374139_at	Cdr2	Cdr2	cerebellar degeneration-related 2	Q4V7B9	29	0.177902	0.308973	0.830526	-0.402046	-0.301186	-0.238462	-0.363911	-0.339321	-0.464771	368 +/- 31	348 +/- 17	339 +/- 24	309 +/- 19											0.0708912	0.200142	0.22712	0.533976	1.50753	1.71074
1368248_at	Cds1	Cds1	CDP-diacylglycerol synthase 1	O35052	29	0.230213	0.70136	0.943529	0.35667	0.112503	0.133254	0.0917522	0.377421	0.335919	1613 +/- 40	1635 +/- 47	1676 +/- 51	1691 +/- 57											0.0709656	0.200382	0.227238	0.534028	1.50791	1.71
1377967_at	Cdt1	Cdt1	chromatin licensing and DNA replication factor 1	---	9	0.722954	0.754546	0.192005	-0.103981	-0.0916764	0.297213	-0.480565	0.284908	-0.49287	31 +/- 2	34 +/- 2	34 +/- 5	29 +/- 3											0.0709734	0.200407	0.227254	0.53358	1.50666	1.7085
1368480_at	Cdw92	Cdw92	CDW92 antigen	Q8VII6	29	0.000857529	0.770493	0.184264	1.09788	-0.0855311	0.310482	-0.481544	1.49389	0.701868	1150 +/- 32	1212 +/- 59	1451 +/- 38	1354 +/- 99											0.0710617	0.200756	0.227259	0.533737	1.50786	1.70692
1387726_at	Cdx2	Cdx2	caudal type homeo box 2	Q9ESV7	29	0.759919	0.517985	0.870042	0.0896011	-0.190174	-0.238113	-0.142236	0.0416628	0.137539	84 +/- 8	77 +/- 7	85 +/- 7	81 +/- 9											0.0711094	0.201245	0.227351	0.53359	1.5101	1.70599
1374620_at	Ceacam1	Ceacam1	CEA-related cell adhesion molecule 1	P16573	29	0.211521	0.835368	0.0444358	0.371873	-0.0609044	0.552904	-0.674712	0.985681	-0.241935	134 +/- 4	145 +/- 6	154 +/- 7	140 +/- 7											0.0711408	0.201301	0.22744	0.53332	1.50909	1.70505
1387087_at	Cebpb	Cebpb	CCAAT/enhancer binding protein (C/EBP), beta	P21272	29	0.74238	0.196557	0.40121	-0.0963936	0.384805	0.632483	0.137127	0.151284	-0.344071	402 +/- 33	480 +/- 37	421 +/- 33	437 +/- 37											0.0712194	0.201317	0.22749	0.533405	1.50778	1.70381
1387343_at	Cebpd	Cebpd	CCAAT/enhancer binding protein (C/EBP), delta	Q03484	29	0.567317	0.112192	0.645253	-0.168118	0.477492	0.612639	0.342345	-0.0329707	-0.303265	288 +/- 24	326 +/- 12	286 +/- 13	307 +/- 17											0.0712455	0.201397	0.227637	0.533097	1.50696	1.7033
1371038_at	Cebpg	Cebpg	CCAAT/enhancer binding protein (C/EBP), gamma	P26801	29	0.4855	0.893645	0.0512134	-0.20533	0.0391703	0.633092	-0.554752	0.388592	-0.799252	341 +/- 9	373 +/- 16	361 +/- 20	332 +/- 12											0.0714343	0.201537	0.227691	0.534005	1.50658	1.7021
1374763_at	Ceecam1	Ceecam1	cerebral endothelial cell adhesion molecule 1	Q5U309	29	0.125002	0.79156	0.28607	0.46036	0.0774724	-0.238673	0.393617	0.144215	0.776504	118 +/- 5	114 +/- 5	121 +/- 3	128 +/- 7											0.0714669	0.201971	0.227711	0.533745	1.5084	1.70064
1389759_at	Celsr1	Celsr1	cadherin EGF LAG seven-pass G-type receptor 1	Q80Z61	29	0.0147039	0.502578	0.143645	0.760126	-0.197294	0.240559	-0.635147	1.19798	0.322274	129 +/- 4	135 +/- 6	159 +/- 8	143 +/- 11											0.0715791	0.201996	0.227749	0.53408	1.50717	1.69932
1374910_at	Celsr2	Celsr2	cadherin EGF LAG seven-pass G-type receptor 2	Q80Z62	29	0.565687	0.792514	0.0363509	0.168831	-0.0771092	0.564333	-0.718551	0.810273	-0.472611	1680 +/- 24	1733 +/- 25	1756 +/- 16	1689 +/- 41											0.0715981	0.202294	0.228007	0.533719	1.50798	1.69965
1368472_at	Celsr3	Celsr3	cadherin EGF LAG seven-pass G-type receptor 3	O88278	29	0.390535	0.454507	0.443744	0.253423	-0.220342	0.00535468	-0.446039	0.479119	0.0277256	656 +/- 15	657 +/- 12	688 +/- 26	659 +/- 25											0.0717113	0.202328	0.228137	0.53406	1.50681	1.69902
1373756_at	Cend1	Cend1	cell cycle exit and neuronal differentiation 1	Q5FVI4	29	0.913266	0.563291	0.168226	-0.0319098	0.16988	0.581436	-0.241677	0.379647	-0.443466	2605 +/- 47	2725 +/- 60	2683 +/- 70	2633 +/- 63											0.0718303	0.202433	0.228153	0.534444	1.50618	1.69754
1372883_at	Cenpb	Cenpb	centromere protein B	---	29	0.838886	0.445621	0.45308	0.0595834	-0.224758	-0.00370995	-0.445805	0.280631	-0.161464	477 +/- 24	477 +/- 15	498 +/- 17	464 +/- 29											0.0722219	0.20247	0.228214	0.536854	1.50504	1.6964
1368773_at	Cenpi	Cenpi	centromere protein I	Q63517	28	0.623654	0.594546	0.917482	-0.144088	0.156366	0.186719	0.126013	-0.113735	-0.174441	52 +/- 2	54 +/- 5	50 +/- 3	52 +/- 4											0.0722745	0.202789	0.228286	0.536741	1.506	1.69535
1398608_at	Cenpl	Cenpl	centromere protein L	Q3ZAU7	29	0.106476	0.142676	0.865399	0.485669	0.438963	0.488631	0.389295	0.535337	0.436001	256 +/- 9	268 +/- 5	269 +/- 8	279 +/- 6											0.0723027	0.202853	0.228368	0.536448	1.50506	1.69437
1393451_at	Cenpn	Cenpn	centromere protein N	Q5U2W4	29	0.546321	0.3332	0.529397	0.177377	-0.286187	-0.101211	-0.471163	0.362353	-0.00759929	150 +/- 11	146 +/- 14	166 +/- 10	146 +/- 13											0.0723307	0.202883	0.228757	0.536154	1.50388	1.69567
1393158_at	Cenpq	Cenpq	centromere protein Q	Q66H02	29	0.817419	0.42823	0.00584159	0.0676647	0.233556	-0.64049	1.1076	-0.806381	0.941711	96 +/- 4	85 +/- 5	82 +/- 6	101 +/- 6											0.0724555	0.202946	0.228788	0.536577	1.50294	1.69431
1387194_at	Centa1	Centa1	centaurin, alpha 1	O88768	29	0.791081	0.64066	0.851683	-0.0776553	0.137037	0.0822475	0.191827	-0.132445	-0.0228658	839 +/- 17	845 +/- 20	829 +/- 22	843 +/- 23											0.0725124	0.20319	0.229237	0.536497	1.50334	1.69605
1369725_at	Centa2	Centa2	centaurin, alpha 2	Q9JK15	14	0.781355	0.545322	0.86835	-0.0813678	-0.177822	-0.22639	-0.129253	-0.129936	-0.0327993	93 +/- 12	87 +/- 2	90 +/- 6	86 +/- 7											0.0726105	0.203296	0.229242	0.536721	1.50272	1.69451
1388511_at	Centd2	Centd2	centaurin, delta 2	Q5I0H0	29	0.292913	0.491182	0.851026	0.31159	0.202639	0.257674	0.147604	0.366625	0.256555	313 +/- 17	330 +/- 13	336 +/- 21	346 +/- 24											0.0726363	0.203311	0.229869	0.536412	1.50143	1.69756
1387828_at	Centg1	Centg1	centaurin, gamma 1	Q8CGU4	29	0.0569322	0.432896	0.432973	-0.578886	-0.231175	-3.95124e-05	-0.46231	-0.347751	-0.810021	292 +/- 10	292 +/- 16	272 +/- 22	246 +/- 16											0.07265	0.20366	0.230006	0.536013	1.50261	1.69699
1374252_at	Cep110	Cep110	centrosomal protein 110	---	29	0.480166	0.856218	0.262104	0.207873	0.0530941	-0.279654	0.385843	-0.124875	0.540622	223 +/- 6	215 +/- 8	219 +/- 8	229 +/- 10											0.0727149	0.203684	0.23011	0.535993	1.50139	1.69618
1375091_at	Cep164	Cep164	centrosomal protein 164	---	29	0.0356869	0.693376	0.464234	0.643951	-0.115679	0.0998881	-0.331247	0.859519	0.428384	177 +/- 12	180 +/- 6	202 +/- 6	193 +/- 8											0.0728714	0.203756	0.230122	0.536647	1.50053	1.69469
1377062_at	Cep250	Cep250	centrosomal protein 250	---	29	0.869519	0.681268	0.669195	-0.048133	-0.120523	-0.245912	0.00486491	-0.173521	0.0772554	230 +/- 5	223 +/- 8	225 +/- 10	225 +/- 11											0.0728805	0.203785	0.230321	0.536216	1.49934	1.69458
1385824_at	Cep350	Cep350	centrosomal protein 350	Q8VI43	29	0.375086	0.565021	0.382729	-0.261919	0.169122	0.426809	-0.0885653	-0.00423154	-0.519606	40 +/- 5	45 +/- 3	40 +/- 1	39 +/- 4											0.0728871	0.203786	0.230465	0.535768	1.49796	1.69407
1377829_at	Cep57	Cep57	centrosomal protein 57	---	29	0.90639	0.313743	0.890219	0.0344518	-0.29817	-0.33861	-0.25773	-0.00598844	0.074892	775 +/- 17	754 +/- 19	775 +/- 19	758 +/- 17											0.0729057	0.203897	0.230554	0.535407	1.49738	1.69315
1369433_at	Cep78	Cep78	centrosomal protein 78	O55160	22	0.508497	0.777548	0.352016	0.194545	0.082825	0.357871	-0.192221	0.46959	-0.0805012	137 +/- 8	149 +/- 10	153 +/- 12	147 +/- 8											0.0730505	0.203941	0.230596	0.535974	1.49632	1.69189
1388977_at	Cept1	Cept1	choline/ethanolamine phosphotransferase 1	Q6AXM5	29	0.69188	0.890057	0.319326	0.116276	0.0405005	-0.25418	0.335181	-0.178404	0.410957	1538 +/- 17	1519 +/- 24	1525 +/- 26	1550 +/- 18											0.0731282	0.204089	0.230971	0.536048	1.49602	1.69307
1396034_at	Ces7	Ces7	carboxylesterase 7	Q5GRG2	29	0.120319	0.833277	0.464944	-0.466445	0.0616903	0.276912	-0.153531	-0.251224	-0.681667	96 +/- 3	101 +/- 5	91 +/- 6	89 +/- 6											0.0731563	0.204177	0.231018	0.535758	1.49529	1.69185
1375977_at	Cetn2	Cetn2	centrin 2	Q99MJ7	29	0.733455	0.827285	0.81351	-0.0998707	0.0639442	0.133086	-0.00519774	-0.0307287	-0.169013	3085 +/- 35	3104 +/- 33	3081 +/- 40	3080 +/- 63											0.0732034	0.204533	0.231541	0.535609	1.49651	1.69412
1388141_at	Cetn3	Cetn3	centrin 3	Q91ZZ8	29	0.195777	0.996272	0.439113	0.385499	-0.00136837	0.226657	-0.229394	0.613525	0.157474	1503 +/- 24	1526 +/- 17	1565 +/- 35	1542 +/- 44											0.0732156	0.204585	0.23168	0.535203	1.49551	1.69357
1388602_at	Cfd	Cfd	complement factor D (adipsin)	P32038	7	0.401993	0.488085	0.553927	-0.24726	-0.204103	-0.378105	-0.0301018	-0.421261	-0.0732585	53 +/- 11	43 +/- 3	42 +/- 4	42 +/- 5											0.0733178	0.204627	0.231712	0.535456	1.49444	1.69224
1373824_at	Cfdp1	Cfdp1	craniofacial development protein 1	Q75UQ2	29	0.612213	0.331855	0.650794	-0.148881	-0.286999	-0.154124	-0.419874	-0.016006	-0.281756	1082 +/- 16	1075 +/- 13	1081 +/- 11	1062 +/- 8											0.0733338	0.204631	0.231916	0.53508	1.49309	1.69218
1387029_at	Cfh	Cfh	complement component factor H	Q5FVP9	29	0.0105977	0.620581	0.750087	0.801206	-0.145371	-0.238774	-0.0519689	0.707804	0.894609	788 +/- 63	743 +/- 47	924 +/- 40	914 +/- 68											0.0735158	0.204802	0.231988	0.535915	1.49296	1.69115
1370184_at	Cfl1	Cfl1	cofilin 1, non-muscle	P45592	29	0.58803	0.560713	0.302805	-0.159154	0.171011	-0.134125	0.476146	-0.464289	0.145982	7048 +/- 83	7002 +/- 79	6888 +/- 65	7052 +/- 171											0.0736656	0.20485	0.232046	0.536513	1.49194	1.69001
1368545_at	Cflar	Cflar	CASP8 and FADD-like apoptosis regulator	Q99MZ5	29	0.0688341	0.692883	0.619333	-0.551442	-0.115876	-0.261769	0.0300175	-0.697336	-0.405549	321 +/- 6	315 +/- 7	304 +/- 5	305 +/- 10											0.0736863	0.204986	0.232178	0.536171	1.49156	1.68942
1384960_at	Cftr	Cftr	cystic fibrosis transmembrane conductance regulator homolog	P34158	29	0.703984	0.28861	0.356966	0.111462	0.314445	0.586628	0.0422631	0.383645	-0.16072	45 +/- 2	54 +/- 4	51 +/- 5	51 +/- 4											0.0736954	0.205411	0.232242	0.535745	1.49328	1.68834
1371722_at	Cgi-96	Cgi-96	CGI-96 protein	---	29	0.974891	0.665227	0.352031	0.00921996	0.126995	-0.148042	0.402032	-0.265817	0.284257	486 +/- 14	479 +/- 12	473 +/- 17	493 +/- 13											0.073787	0.205583	0.232499	0.535919	1.49316	1.68865
1382690_at	Cgm4	Cgm4	carcinoembryonic antigen gene family 4	Q4V8J0	23	0.823319	0.905954	0.997149	0.0654386	0.034613	0.0335664	0.0356596	0.064392	0.0664852	62 +/- 6	62 +/- 3	63 +/- 3	64 +/- 12											0.0738778	0.205598	0.232624	0.536088	1.4919	1.68802
1389107_at	Cgnl1	Cgnl1	cingulin-like 1	---	29	0.556815	0.537478	0.179988	-0.172726	-0.181331	-0.58138	0.218718	-0.572776	0.227323	429 +/- 80	333 +/- 18	335 +/- 21	371 +/- 14											0.0739625	0.205857	0.233009	0.536211	1.49242	1.68926
1370361_at	Cgref1	Cgref1	cell growth regulator with EF hand domain 1	P97586	29	0.320206	0.325373	0.312535	-0.294134	0.290948	-0.00798384	0.589879	-0.593066	0.00479738	437 +/- 9	437 +/- 12	417 +/- 6	437 +/- 9											0.0740092	0.206132	0.233063	0.53606	1.49305	1.68811
1387244_at	Cgrrf1	Cgrrf1	cell growth regulator with ring finger domain 1	P97587	29	0.926553	0.942088	0.955522	0.0270054	0.0212813	0.0376198	0.00494289	0.0433439	0.010667	641 +/- 13	643 +/- 16	643 +/- 14	643 +/- 7											0.0740165	0.206202	0.233162	0.535623	1.49218	1.68729
1380063_at	Ch25h	Ch25h	cholesterol 25-hydroxylase	Q4QQV7	29	0.809409	0.947074	0.208517	0.0706937	-0.0194462	-0.393857	0.354965	-0.303718	0.445105	101 +/- 40	69 +/- 8	76 +/- 8	105 +/- 12											0.0740931	0.206324	0.233225	0.535687	1.49171	1.6862
1389682_at	Chac2	Chac2	ChaC, cation transport regulator homolog 2 (E. coli)	Q641Z5	29	0.922835	0.580228	0.441108	-0.028377	-0.162512	0.0645087	-0.389532	0.198643	-0.255397	515 +/- 15	520 +/- 25	530 +/- 19	501 +/- 27											0.0741184	0.206409	0.23328	0.535382	1.49096	1.68506
1371312_at	Chchd2	Chchd2	coiled-coil-helix-coiled-coil-helix domain containing 2	Q5BJB3	29	0.601443	0.509684	0.529819	0.153431	0.193996	0.00921057	0.378781	-0.031354	0.338216	5714 +/- 56	5716 +/- 92	5706 +/- 56	5802 +/- 81											0.0742595	0.20647	0.233287	0.535913	1.49004	1.68358
1373001_at	Chchd4	Chchd4	coiled-coil-helix-coiled-coil-helix domain containing 4	Q5BJN5	29	0.0928245	0.768018	0.69199	0.506807	-0.0864821	0.0297501	-0.202714	0.62304	0.390575	469 +/- 10	471 +/- 9	499 +/- 17	489 +/- 20											0.0746791	0.206578	0.23348	0.538451	1.48947	1.68344
1374416_at	Chchd8	Chchd8	coiled-coil-helix-coiled-coil-helix domain containing 8	B0K013	29	0.00857154	0.373376	0.917368	0.82741	0.262873	0.293268	0.232479	0.857805	0.797015	251 +/- 6	264 +/- 13	288 +/- 16	299 +/- 13											0.0746957	0.206808	0.233662	0.538081	1.48977	1.68322
1373256_at	Chd3	Chd3	Chromodomain helicase DNA binding protein 3	---	29	0.0679021	0.843021	0.197863	-0.553435	-0.0580326	-0.441679	0.325614	-0.937081	-0.169789	1618 +/- 34	1561 +/- 34	1496 +/- 44	1539 +/- 38											0.0747298	0.206927	0.234757	0.537838	1.48927	1.68957
1372441_at	Chd4	Chd4	chromodomain helicase DNA binding protein 4	O88747	29	0.207329	0.211654	0.457466	0.375423	-0.371761	-0.590645	-0.152878	0.156539	0.594306	747 +/- 18	689 +/- 24	763 +/- 32	748 +/- 40											0.0747345	0.206993	0.234931	0.537383	1.4884	1.68929
1375527_at	Chd8	Chd8	chromodomain helicase DNA binding protein 8	Q9JIX5	29	0.327123	0.848498	0.819909	-0.289876	-0.0559809	-0.122706	0.0107437	-0.356601	-0.223152	1410 +/- 20	1400 +/- 19	1380 +/- 33	1381 +/- 27											0.074746	0.207482	0.234931	0.536979	1.49056	1.68776
1377666_at	Chdh	Chdh	choline dehydrogenase	Q64644	9	0.934459	0.799569	0.261736	0.0240912	-0.0744258	0.258586	-0.407437	0.357103	-0.30892	47 +/- 2	49 +/- 1	50 +/- 4	46 +/- 2											0.0747961	0.208266	0.234971	0.536852	1.49484	1.68651
1387062_a_at	Chek1	Chek1	checkpoint kinase 1 homolog (S. pombe)	Q91ZN7	29	0.289461	0.95125	0.576926	0.313878	-0.0179096	0.14603	-0.181849	0.477817	0.149939	102 +/- 6	105 +/- 4	111 +/- 3	108 +/- 6											0.0751495	0.208518	0.235008	0.5389	1.49529	1.68526
1383313_at	Chfr	Chfr	checkpoint with forkhead and ring finger domains	Q5PQJ8	29	0.65107	0.0941103	0.969559	0.132762	-0.504707	-0.515886	-0.493529	0.121583	0.143941	507 +/- 10	484 +/- 10	512 +/- 15	490 +/- 16											0.0751877	0.208982	0.235116	0.538687	1.49726	1.6845
1387235_at	Chga	Chga	chromogranin A	Q5PPG5	29	0.760401	0.744368	0.0319692	-0.0894152	-0.095621	0.563214	-0.754456	0.56942	-0.74825	1096 +/- 47	1195 +/- 43	1196 +/- 29	1063 +/- 82											0.0755224	0.209008	0.23544	0.540596	1.4961	1.6853
1368034_at	Chgb	Chgb	chromogranin B	O35314	29	0.0176677	0.696044	0.0906279	-0.736709	0.114616	0.625068	-0.395836	-0.226257	-1.24716	4356 +/- 60	4488 +/- 61	4309 +/- 47	4226 +/- 73											0.0756481	0.209106	0.235466	0.541007	1.49545	1.68397
1392171_at	Chi3l1	Chi3l1	chitinase 3-like 1	A4LA56	29	0.0241862	0.917707	0.63711	0.695934	0.0302698	0.168772	-0.108232	0.834436	0.557433	1846 +/- 38	1887 +/- 65	2047 +/- 79	2021 +/- 98											0.075758	0.209263	0.235593	0.541304	1.49522	1.68335
1381318_at	Chia	Chia	chitinase, acidic	Q4G094	4	0.674783	0.419769	0.806823	0.123132	0.237917	0.30959	0.166243	0.194805	0.0514592	17 +/- 2	20 +/- 2	19 +/- 3	20 +/- 2											0.0758992	0.209305	0.2357	0.541824	1.49418	1.6826
1368692_a_at	Chka	Chka	choline kinase alpha	Q01134	29	0.611479	0.730225	0.27398	0.14919	0.101133	-0.223256	0.425522	-0.175199	0.473579	551 +/- 18	537 +/- 18	540 +/- 15	566 +/- 22											0.0758997	0.209764	0.236233	0.54134	1.4961	1.68489
1367718_at	Chkb	Chkb	choline kinase beta	O54783	29	0.419483	0.667117	0.0147121	-0.238065	-0.12623	-0.886285	0.633826	-0.99812	0.521991	951 +/- 18	904 +/- 13	897 +/- 16	932 +/- 13											0.0759441	0.20977	0.236281	0.54117	1.4948	1.68371
1369227_at	Chm	Chm	choroidermia	P37727	29	0.954291	0.943221	0.433427	0.016791	0.0208642	-0.21004	0.251768	-0.214113	0.247695	252 +/- 11	244 +/- 7	244 +/- 13	253 +/- 9											0.0760011	0.209874	0.236299	0.54109	1.4942	1.68233
1388386_at	Chmp1a	Chmp1a	chromatin modifying protein 1A	---	29	0.482724	0.61522	0.980849	0.206651	-0.147617	-0.154649	-0.140585	0.199619	0.213683	1326 +/- 33	1307 +/- 29	1350 +/- 38	1333 +/- 42											0.0760215	0.209907	0.236744	0.540749	1.49309	1.68399
1390128_at	Chmp1b	Chmp1b	chromatin modifying protein 1B	---	29	0.329262	0.17273	0.409572	-0.288573	0.407077	0.163832	0.650322	-0.531818	-0.0453275	589 +/- 15	597 +/- 14	565 +/- 10	594 +/- 7											0.0763093	0.209907	0.236814	0.54231	1.49175	1.68297
1373042_at	Chmp2a	Chmp2a	ubiquitin-conjugating enzyme E2M (UBC12 homolog, yeast) (predicted)	---	29	0.187691	0.521655	0.249841	-0.392831	0.188496	0.530172	-0.15318	-0.0511545	-0.734507	2122 +/- 95	2284 +/- 47	2107 +/- 101	2060 +/- 106											0.0763146	0.210332	0.236944	0.541861	1.49343	1.68239
1373060_at	Chmp2b	Chmp2b	chromatin modifying protein 2B	---	29	0.557943	0.700281	0.861383	0.172229	0.112931	0.164097	0.0617656	0.223395	0.121064	1004 +/- 24	1019 +/- 24	1024 +/- 31	1029 +/- 20											0.0763158	0.21042	0.237113	0.541385	1.49272	1.68208
1367512_at	Chmp5	Chmp5	chromatin modifying protein 5	Q4QQV8	29	0.834876	0.330163	0.920839	-0.0610894	-0.288025	-0.258912	-0.317139	-0.0319761	-0.0902028	5109 +/- 135	5012 +/- 68	5097 +/- 118	4978 +/- 95											0.0764313	0.210606	0.23718	0.541719	1.4927	1.68105
1368287_at	Chn1	Chn1	chimerin (chimaerin) 1	P30337	29	0.0103815	0.18968	0.630702	-0.803765	-0.391005	-0.249849	-0.532161	-0.662609	-0.944921	8818 +/- 192	8692 +/- 88	8484 +/- 144	8216 +/- 124											0.0764616	0.210696	0.237306	0.541449	1.49201	1.68044
1368675_at	Chn2	Chn2	chimerin (chimaerin) 2	Q03070	29	0.956996	0.550932	0.466355	0.0157963	0.175328	-0.0392064	0.389862	-0.198738	0.23033	286 +/- 12	285 +/- 8	279 +/- 6	293 +/- 12											0.0765201	0.210999	0.237609	0.541379	1.49282	1.68109
1371469_at	Chp	Chp	calcium binding protein p22	P61023	29	0.156724	0.112122	0.0408439	0.423447	0.477589	-0.147885	1.10306	-0.202027	1.04892	1448 +/- 20	1437 +/- 22	1433 +/- 23	1516 +/- 20											0.0765457	0.211201	0.23774	0.541078	1.49291	1.68051
1373561_at	Chpf	Chpf	chondroitin polymerizing factor	Q5XIQ8	29	0.749323	0.467246	0.772313	-0.0936983	0.214101	0.129269	0.298933	-0.17853	-0.00886637	922 +/- 26	932 +/- 17	908 +/- 29	931 +/- 12											0.076654	0.211286	0.237818	0.54136	1.49219	1.67956
1393887_at	Chpt1	Chpt1	choline phosphotransferase 1	Q66H21	29	0.0765457	0.182514	0.45912	0.5358	-0.397655	-0.615726	-0.179585	0.31773	0.75387	630 +/- 14	593 +/- 13	648 +/- 19	638 +/- 23											0.0771481	0.211395	0.238005	0.544365	1.49163	1.67939
1380285_at	Chrd	Chrd	chordin	Q63148	29	0.084098	0.805178	0.955115	0.521751	-0.0722968	-0.088785	-0.0558085	0.505263	0.538239	459 +/- 13	456 +/- 8	480 +/- 14	478 +/- 11											0.0771588	0.211435	0.238088	0.543956	1.49058	1.67848
1393579_at	Chrdl1	Chrdl1	kohjirin	Q76LD0	24	0.0529396	0.091181	0.0972636	0.589233	-0.509527	-1.00919	-0.00986675	0.089573	1.08889	53 +/- 3	40 +/- 3	54 +/- 4	54 +/- 5											0.0771666	0.211453	0.238203	0.543527	1.48938	1.6778
1387736_at	Chrm1	Chrm1	cholinergic receptor, muscarinic 1	P08482	29	0.356297	0.414379	0.795574	-0.272568	0.240723	0.164778	0.316667	-0.348512	-0.196623	215 +/- 9	222 +/- 8	200 +/- 20	214 +/- 8											0.0771784	0.211543	0.23829	0.543128	1.48869	1.67692
1387462_at	Chrm3	Chrm3	cholinergic receptor, muscarinic 3, cardiac	P08483	29	0.426036	0.824807	0.638442	-0.234682	-0.0648776	0.0730741	-0.202829	-0.0967299	-0.372633	743 +/- 24	749 +/- 18	734 +/- 20	717 +/- 39											0.0773313	0.211654	0.238709	0.543721	1.48815	1.67837
1388191_at	Chrm4	Chrm4	cholinergic receptor, muscarinic 4	P08485	29	0.277019	0.957742	0.826	-0.322293	-0.0155223	-0.0799505	0.0489059	-0.386721	-0.257864	149 +/- 8	147 +/- 6	138 +/- 9	140 +/- 7											0.0773456	0.211942	0.238719	0.543339	1.48886	1.67696
1369786_at	Chrm5	Chrm5	cholinergic receptor, muscarinic 5	P08911	13	0.647013	0.873552	0.093198	-0.134425	-0.0466317	-0.552826	0.459563	-0.640619	0.37177	125 +/- 8	111 +/- 4	109 +/- 10	121 +/- 7											0.0773606	0.212298	0.23876	0.542963	1.49003	1.67576
1369843_at	Chrna1	Chrna1	cholinergic receptor, nicotinic, alpha polypeptide 1 (muscle)	P25108	3	0.474267	0.0683776	0.55219	0.210704	-0.552415	-0.727186	-0.377645	0.0359344	0.385475	36 +/- 3	28 +/- 3	37 +/- 2	33 +/- 4											0.0774136	0.21292	0.23902	0.542854	1.49308	1.6761
1369252_a_at	Chrna4	Chrna4	cholinergic receptor, nicotinic, alpha polypeptide 4	P09483	16	0.431841	0.754616	0.771234	0.231712	0.0916494	0.00640291	0.176896	0.146465	0.316958	111 +/- 9	111 +/- 8	115 +/- 4	119 +/- 6											0.0774856	0.21299	0.239089	0.542879	1.49225	1.6751
1369019_at	Chrna5	Chrna5	cholinergic receptor, nicotinic, alpha polypeptide 5	P20420	29	0.415587	0.631838	0.180317	-0.240092	0.140684	-0.259052	0.54042	-0.639828	0.159644	95 +/- 7	88 +/- 10	78 +/- 5	93 +/- 8											0.0776094	0.213012	0.23914	0.543266	1.49109	1.67398
1387419_at	Chrna7	Chrna7	cholinergic receptor, nicotinic, alpha polypeptide 7	Q05941	14	0.447386	0.573249	0.348894	-0.223876	0.165534	-0.111332	0.4424	-0.500743	0.0529899	218 +/- 12	214 +/- 9	199 +/- 11	216 +/- 9											0.0776553	0.213134	0.239196	0.543107	1.49062	1.6729
1369432_at	Chrnb2	Chrnb2	cholinergic receptor, nicotinic, beta polypeptide 2 (neuronal)	P12390	17	0.569528	0.115767	0.518469	-0.167153	0.472553	0.282601	0.662506	-0.357106	0.0227994	48 +/- 8	55 +/- 6	39 +/- 9	56 +/- 6											0.0777067	0.213311	0.239203	0.542988	1.49054	1.67147
1384192_at	Chst1	Chst1	carbohydrate (keratan sulfate Gal-6) sulfotransferase 1	Q5RJQ0	29	0.951569	0.134119	0.778309	0.0177922	0.449033	0.531567	0.366499	0.100326	-0.0647415	4038 +/- 146	4274 +/- 112	4083 +/- 144	4245 +/- 82											0.0777256	0.213364	0.239319	0.542641	1.4896	1.67081
1367944_at	Chst10	Chst10	carbohydrate sulfotransferase 10	O54702	29	0.18794	0.589795	0.236281	-0.392602	-0.158397	-0.510333	0.193539	-0.744538	-0.0406662	1048 +/- 15	1021 +/- 15	1008 +/- 10	1019 +/- 20											0.0777352	0.213466	0.239651	0.542231	1.489	1.67165
1376697_at	Chst12	Chst12	carbohydrate sulfotransferase 12	Q498S0	29	0.711542	0.753222	0.232178	0.108473	0.0921886	0.447315	-0.262938	0.4636	-0.246654	277 +/- 5	293 +/- 9	294 +/- 15	284 +/- 12											0.0778219	0.213837	0.239694	0.542358	1.49028	1.67048
1378040_at	Chst14	Chst14	carbohydrate (N-acetylgalactosamine 4-0) sulfotransferase 14	---	29	0.950058	0.527151	0.901367	-0.0183483	-0.185994	-0.149684	-0.222304	0.0179617	-0.0546583	107 +/- 6	103 +/- 8	108 +/- 8	101 +/- 11											0.0778763	0.213899	0.239791	0.54226	1.4894	1.66969
1392444_at	Chst5	Chst5	carbohydrate (N-acetylglucosamine 6-O) sulfotransferase 5	---	6	0.421281	0.400048	0.276438	-0.237134	0.248298	-0.0743945	0.570991	-0.559826	0.0855589	74 +/- 5	73 +/- 9	61 +/- 6	75 +/- 8											0.0780319	0.214016	0.239861	0.542866	1.4889	1.66871
1386783_at	Chsy3	Chsy3	chondroitin sulfate synthase 3	---	29	0.131834	0.306077	0.461789	0.45181	0.303034	0.519796	0.0862717	0.668573	0.235048	104 +/- 6	115 +/- 5	118 +/- 5	120 +/- 9											0.0781921	0.214106	0.239883	0.543503	1.48823	1.66739
1372245_at	Ciao1	Ciao1	cytosolic iron-sulfur protein assembly 1 homolog (S. cerevisiae)	Q5M7T1	29	0.247468	0.592618	0.366383	-0.343441	0.157189	-0.109617	0.423996	-0.610247	-0.0766349	764 +/- 22	754 +/- 13	707 +/- 41	746 +/- 28											0.0784949	0.214533	0.239937	0.545131	1.48988	1.66631
1372498_at	Ciapin1	Ciapin1	cytokine induced apoptosis inhibitor 1	Q5XID1	29	0.809806	0.642586	0.369988	-0.0705433	0.136244	0.401017	-0.128529	0.19423	-0.335316	889 +/- 22	921 +/- 23	905 +/- 20	895 +/- 26											0.0785736	0.214574	0.240003	0.545199	1.48887	1.66531
1367675_at	Cib1	Cib1	calcium and integrin binding 1 (calmyrin)	Q9R010	29	0.066957	0.243847	0.293941	0.55548	-0.346159	-0.65707	-0.0352474	0.244569	0.866391	468 +/- 16	433 +/- 9	481 +/- 19	479 +/- 18											0.0785853	0.214592	0.240183	0.544803	1.48769	1.6651
1389166_at	Cib2	Cib2	calcium and integrin binding family member 2	Q568Z7	29	0.198727	0.711041	0.838494	0.382883	0.108671	0.0489401	0.168401	0.323153	0.442614	528 +/- 15	532 +/- 23	554 +/- 25	568 +/- 31											0.0786961	0.21489	0.240216	0.545095	1.48845	1.66387
1372062_at	Cinp	Cinp	cyclin-dependent kinase 2-interacting protein	B0BNM8	29	0.9388	0.360756	0.135892	-0.0224922	0.270008	-0.176896	0.716912	-0.469396	0.424412	698 +/- 24	685 +/- 10	663 +/- 10	717 +/- 38											0.0787455	0.215028	0.240768	0.54496	1.48811	1.66624
1388344_at	Cip29	Cip29	cytokine induced protein 29 kDa	Q498U4	29	0.467866	0.998132	0.307876	-0.2138	0.000685632	0.30257	-0.301199	0.0880848	-0.515685	2033 +/- 50	2086 +/- 56	2048 +/- 44	1996 +/- 45											0.0787554	0.215243	0.240805	0.544553	1.48829	1.66504
1370962_at	Cipar1	Cipar1	castration induced prostatic apoptosis-related protein 1	Q6P9X9	29	0.653094	0.280946	0.957173	-0.131934	0.319608	0.303877	0.335339	-0.147666	-0.116203	148 +/- 7	156 +/- 7	145 +/- 10	153 +/- 3											0.0788411	0.215282	0.240806	0.544671	1.48727	1.66359
1386229_at	Cir	Cir	CBF1 interacting corepressor	Q5U2T8	29	0.533207	0.457889	0.359755	0.183254	-0.218675	0.0519049	-0.489255	0.453834	-0.0873261	544 +/- 11	547 +/- 16	570 +/- 21	541 +/- 18											0.0788868	0.21535	0.241	0.544511	1.48644	1.66349
1382809_at	Cirbp	Cirbp	cold inducible RNA binding protein	P60825	29	0.905973	0.874099	0.776092	-0.034606	-0.0464281	0.0369545	-0.129811	0.0487766	-0.117989	1032 +/- 52	1041 +/- 72	1044 +/- 80	1011 +/- 93											0.0789692	0.215665	0.241089	0.544606	1.48732	1.66265
1389577_at	Cirh1a	Cirh1a	cirrhosis, autosomal recessive 1A (human)	Q5I0C9	29	0.946722	0.875123	0.473243	-0.0195755	-0.0460472	-0.257245	0.165151	-0.230773	0.191622	819 +/- 13	806 +/- 13	807 +/- 17	816 +/- 18											0.0789936	0.215702	0.241434	0.5443	1.48628	1.66359
1388327_at	Cisd1	Cisd1	CDGSH iron sulfur domain 1	B0K020	29	0.522246	0.826878	0.386842	-0.188226	-0.0640978	0.191335	-0.319531	0.0672066	-0.443659	4164 +/- 54	4209 +/- 73	4180 +/- 67	4106 +/- 72											0.0790179	0.21574	0.2415	0.543995	1.48525	1.6626
1373919_at	Cisd2	Cisd2	CDGSH iron sulfur domain 2	---	29	0.484293	0.789746	0.327298	0.205904	0.0781639	-0.211606	0.367934	-0.0838656	0.495674	858 +/- 37	827 +/- 37	846 +/- 15	899 +/- 70											0.0790988	0.215832	0.241682	0.544079	1.48459	1.6624
1378586_at	Cish	Cish	cytokine inducible SH2-containing protein	O70512	28	0.270816	0.953166	0.43557	0.32659	-0.0172049	0.212612	-0.247022	0.556407	0.0967733	56 +/- 3	60 +/- 6	65 +/- 4	61 +/- 4											0.0792541	0.216151	0.241685	0.544674	1.4855	1.66098
1367602_at	Cited2	Cited2	Cbp/p300-interacting transactivator, with Glu/Asp-rich carboxy-terminal domain, 2	Q99MA1	29	0.936075	0.634468	0.233287	0.0234957	0.139594	-0.214665	0.493854	-0.330764	0.377755	1484 +/- 54	1436 +/- 73	1411 +/- 41	1521 +/- 85											0.0792585	0.216362	0.241767	0.544233	1.48566	1.66011
1388405_at	Ckap5	Ckap5	cytoskeleton associated protein 5	Q32Q01	29	0.797923	0.993632	0.213672	-0.075051	-0.00233773	-0.37241	0.367735	-0.445124	0.295021	1941 +/- 37	1885 +/- 33	1874 +/- 52	1929 +/- 52											0.0793926	0.216411	0.241771	0.544682	1.48471	1.65869
1367740_at	Ckb	Ckb	creatine kinase, brain	P07335	29	0.593803	0.357819	0.929429	-0.156683	0.271691	0.245746	0.297636	-0.182628	-0.130738	4884 +/- 119	5025 +/- 150	4780 +/- 158	4950 +/- 246											0.0793988	0.216425	0.24202	0.544253	1.48352	1.65897
1387984_at	Cklf	Cklf	chemokine-like factor	Q9JK79	16	0.741663	0.801163	0.0891076	-0.0966722	-0.0738203	-0.586839	0.439199	-0.609691	0.416347	80 +/- 14	62 +/- 3	61 +/- 7	75 +/- 6											0.0794071	0.216763	0.242025	0.543839	1.48456	1.65757
1390566_a_at	Ckmt1	Ckmt1	creatine kinase, mitochondrial 1, ubiquitous	P25809	29	0.675956	0.427067	0.973306	-0.12266	0.234153	0.224351	0.243955	-0.132462	-0.112857	2025 +/- 50	2082 +/- 69	1992 +/- 89	2053 +/- 86											0.079456	0.216851	0.242036	0.543704	1.48388	1.65621
1373823_at	Cks2	Cks2	CDC28 protein kinase regulatory subunit 2	---	12	0.419478	0.0789438	0.34849	-0.238068	0.531214	0.254112	0.808317	-0.51517	0.0390351	55 +/- 5	59 +/- 3	47 +/- 3	60 +/- 7											0.079833	0.216972	0.242484	0.545813	1.48342	1.65784
1384015_at	Clasp1	Clasp1	cytoplasmic linker associated protein 1	Q5M928	29	0.485275	0.722582	0.753921	-0.205437	0.104127	0.0122091	0.196045	-0.297355	-0.113519	396 +/- 6	396 +/- 10	388 +/- 5	393 +/- 9											0.0798438	0.217174	0.242513	0.545415	1.48353	1.65661
1368099_at	Clasp2	Clasp2	CLIP associating protein 2	Q99JD4	29	0.606185	0.480311	0.701369	0.151423	-0.207804	-0.320303	-0.0953041	0.0389238	0.263923	4070 +/- 53	4010 +/- 28	4077 +/- 38	4060 +/- 92											0.0799365	0.217746	0.242737	0.545579	1.48615	1.65671
1393147_at	Clca5	Clca5	chloride channel calcium activated 5	---	29	0.560324	0.361336	0.594002	0.171181	-0.269676	-0.426274	-0.113078	0.0145835	0.32778	58 +/- 7	49 +/- 5	58 +/- 7	56 +/- 5											0.0802886	0.218214	0.242754	0.54751	1.48806	1.65541
1367893_a_at	Clcc1	Clcc1	chloride channel CLIC-like 1	Q9WU61	29	0.166254	0.155731	0.253094	-0.413548	-0.424506	-0.0852288	-0.763782	-0.0742714	-0.752825	571 +/- 5	568 +/- 10	569 +/- 8	541 +/- 19											0.0803176	0.218288	0.242802	0.547237	1.48729	1.65431
1385827_at	Clcf1	Clcf1	cardiotrophin-like cytokine factor 1	Q4KMB8	6	0.0265256	0.763529	0.0989581	-0.683755	-0.0882098	0.408795	-0.585215	-0.18675	-1.18076	17 +/- 2	20 +/- 2	15 +/- 1	11 +/- 3											0.0805061	0.218331	0.242809	0.54805	1.4863	1.65294
1387719_at	Clcn1	Clcn1	chloride channel 1	P35524	3	0.782027	0.726392	0.380164	0.0811112	-0.102633	0.156468	-0.361734	0.340212	-0.17799	51 +/- 5	53 +/- 4	56 +/- 4	50 +/- 2											0.0806626	0.218341	0.24307	0.548644	1.4851	1.65329
1368219_at	Clcn2	Clcn2	chloride channel 2	O54821	29	0.378776	0.508879	0.686681	0.259869	-0.194368	-0.312721	-0.076014	0.141515	0.378223	427 +/- 7	415 +/- 11	432 +/- 12	430 +/- 14											0.0807283	0.218462	0.243333	0.54862	1.48464	1.65366
1392453_at	Clcn3	Clcn3	chloride channel 3	P51792	29	0.599898	0.603885	0.29343	0.154087	-0.152396	0.158852	-0.463644	0.465335	-0.157161	3241 +/- 72	3287 +/- 66	3376 +/- 96	3241 +/- 105											0.0808806	0.218794	0.243962	0.549184	1.48562	1.65652
1379932_at	Clcn4-2	Clcn4-2	chloride channel 4-2	P51794	29	0.972644	0.21292	0.553931	0.0100454	0.3707	0.1967	0.5447	-0.163954	0.184045	1485 +/- 29	1505 +/- 27	1469 +/- 30	1523 +/- 30											0.0808963	0.218993	0.244062	0.54882	1.48571	1.65578
1369239_at	Clcn5	Clcn5	chloride channel 5	P51796	9	0.926	0.999	0.135	-0.0272248	-0.000228202	-0.447638	0.447181	-0.474634	0.420185	26 +/- 2	22 +/- 3	22 +/- 2	26 +/- 3											0.081602	0.21906	0.244086	0.553134	1.48489	1.65453
1369700_at	Clcn7	Clcn7	chloride channel 7	P51799	29	0.56252	0.990366	0.863672	-0.170217	-0.00353694	-0.0538491	0.0467752	-0.220529	-0.119905	239 +/- 8	237 +/- 9	232 +/- 7	233 +/- 13											0.0816293	0.21911	0.244127	0.552847	1.48395	1.65338
1368765_at	Clcnka	Clcnka	chloride channel Ka	Q06393	6	0.430393	0.981294	0.530617	0.23245	-0.00686841	-0.191292	0.177556	0.0480262	0.416874	65 +/- 5	61 +/- 6	66 +/- 5	70 +/- 8											0.0816375	0.219205	0.244339	0.55243	1.48333	1.65341
1388175_at	Clcnkb	Clcnkb	chloride channel Kb	P51802	21	0.800521	0.39069	0.641444	0.0740638	-0.253338	-0.116624	-0.390052	0.210778	-0.06265	52 +/- 3	50 +/- 5	55 +/- 5	49 +/- 4											0.0816823	0.219347	0.244594	0.552261	1.48302	1.65372
1396150_at	Cldn1	Cldn1	claudin 1	P56745	29	0.887816	0.631573	0.0398883	0.0413317	-0.140794	-0.769527	0.487939	-0.587401	0.670065	114 +/- 10	94 +/- 5	99 +/- 6	111 +/- 5											0.0818784	0.219452	0.244638	0.553116	1.48247	1.65261
1376711_at	Cldn11	Cldn11	claudin 11	Q6IRG7	29	0.068644	0.562147	0.697538	0.551847	-0.170381	-0.0563592	-0.284403	0.665869	0.437825	6858 +/- 173	6821 +/- 134	7292 +/- 210	7106 +/- 249											0.0818897	0.219554	0.244755	0.552721	1.4819	1.65199
1373182_at	Cldn12	Cldn12	claudin 12	---	29	0.385558	0.796865	0.982464	-0.256135	0.0754531	0.0818919	0.0690144	-0.249696	-0.262574	929 +/- 19	935 +/- 17	911 +/- 23	916 +/- 26											0.0819425	0.219649	0.244839	0.552606	1.48128	1.65115
1397773_at	Cldn18	Cldn18	claudin 18	Q5I0E5	7	0.905327	0.785734	0.889688	-0.0348449	0.0796946	0.120332	0.0390573	0.0057923	-0.0754821	15 +/- 2	16 +/- 3	15 +/- 3	16 +/- 4											0.0819911	0.219755	0.244888	0.552464	1.48073	1.65008
1374104_at	Cldn5	Cldn5	claudin 5	Q9JKD6	29	0.309771	0.992235	0.61964	-0.30068	0.00285075	-0.142914	0.148616	-0.446444	-0.154915	1365 +/- 98	1331 +/- 47	1261 +/- 12	1295 +/- 70											0.0822039	0.219771	0.244927	0.553427	1.47958	1.64894
1390407_at	Cldnd1	Cldnd1	claudin domain containing 1	Q5XIN0	29	0.980143	0.542145	0.838177	-0.00729091	-0.17924	-0.23909	-0.11939	-0.0671409	0.0525591	2668 +/- 48	2633 +/- 47	2658 +/- 38	2641 +/- 23											0.0822623	0.219844	0.245062	0.55335	1.47882	1.64845
1392672_at	Clec11a	Clec11a	C-type lectin domain family 11, member a	O88201	29	0.400962	0.224798	0.797781	0.24781	-0.360975	-0.43608	-0.28587	0.172705	0.322915	255 +/- 9	240 +/- 9	261 +/- 10	251 +/- 14											0.0824009	0.22003	0.245109	0.553812	1.47881	1.64737
1390782_at	Clec14a	Clec14a	C-type lectin domain family 14, member a	Q642B4	29	0.168425	0.985152	0.465377	0.411356	0.00545145	-0.209559	0.220462	0.196346	0.626367	44 +/- 7	40 +/- 3	48 +/- 6	52 +/- 5											0.0824017	0.220239	0.245186	0.553349	1.47896	1.64649
1381685_a_at	Clec16a	Clec16a	C-type lectin domain family 16, member A	---	29	0.526723	0.747658	0.195362	0.186188	-0.0943439	0.291526	-0.480214	0.572058	-0.199682	1051 +/- 21	1074 +/- 18	1097 +/- 27	1058 +/- 27											0.0824941	0.220272	0.245354	0.5535	1.47793	1.64622
1395978_at	Clec1a	Clec1a	C-type lectin domain family 1, member a	---	29	0.506191	0.0133278	0.551533	-0.195614	-0.77254	-0.597479	-0.947601	-0.0205526	-0.370675	113 +/- 13	89 +/- 11	112 +/- 12	74 +/- 10											0.0825909	0.220281	0.245559	0.553681	1.47674	1.6462
1395003_at	Clec4a1	Clec4a1	C-type lectin domain family 4, member a1	Q2TUL8	28	0.918168	0.466445	0.365122	-0.0300996	-0.214491	-0.482012	0.0530301	-0.29762	0.237421	66 +/- 4	58 +/- 5	61 +/- 6	62 +/- 3											0.0828326	0.2204	0.245589	0.554831	1.47629	1.64501
1375633_at	Clic1	Clic1	chloride intracellular channel 1	A8USN8	29	0.40013	0.0834614	0.603745	0.248254	-0.522892	-0.675348	-0.370437	0.0957987	0.40071	416 +/- 25	375 +/- 11	422 +/- 14	399 +/- 16											0.0829814	0.220634	0.245652	0.555359	1.47661	1.64404
1381993_at	Clic2	Clic2	chloride intracellular channel 2	Q5M883	29	0.568389	0.109054	0.369041	-0.16765	-0.481936	-0.747241	-0.21663	-0.432956	0.0976554	119 +/- 9	100 +/- 3	108 +/- 6	103 +/- 10											0.0832875	0.220701	0.245721	0.556937	1.47581	1.64312
1387420_at	Clic4	Clic4	chloride intracellular channel 4 (mitochondrial)	A3FM27	29	0.855658	0.932256	0.227711	0.0533033	-0.0249029	-0.383552	0.333746	-0.305346	0.411953	223 +/- 15	204 +/- 11	208 +/- 16	224 +/- 12											0.0833518	0.221059	0.245758	0.556897	1.47696	1.64198
1367993_at	Clip1	Clip1	CAP-GLY domain containing linker protein 1	Q4V8P6	29	0.620817	0.0506204	0.87651	0.145273	0.595565	0.550034	0.641097	0.0997414	0.190804	520 +/- 36	587 +/- 39	532 +/- 30	610 +/- 26											0.0834731	0.221133	0.245917	0.557238	1.47621	1.64166
1368571_at	Clip2	Clip2	CAP-GLY domain containing linker protein 2	O55156	29	0.504872	0.95112	0.2222	-0.196226	0.0179578	-0.34511	0.381025	-0.559294	0.166841	1282 +/- 34	1240 +/- 28	1214 +/- 30	1261 +/- 50											0.0835358	0.221271	0.246101	0.557186	1.47588	1.6415
1399022_at	Clk1	Clk1	CDC-like kinase 1	---	29	0.117766	0.956614	0.785062	0.469847	0.015937	0.0958882	-0.0640141	0.549798	0.389896	2876 +/- 46	2901 +/- 91	3019 +/- 83	3002 +/- 70											0.0836613	0.221325	0.246313	0.557555	1.475	1.64153
1373425_at	Clk2	Clk2	CDC-like kinase 2	Q5XI98	29	0.666066	0.302597	0.270998	0.126655	-0.30527	-0.631732	0.0211928	-0.199807	0.453118	426 +/- 14	399 +/- 14	418 +/- 9	419 +/- 12											0.083693	0.221336	0.246504	0.557297	1.47383	1.64142
1368235_at	Clk3	Clk3	CDC-like kinase 3	Q63117	29	0.972962	0.789989	0.654093	-0.00992865	-0.0780713	0.0534552	-0.209598	0.121598	-0.141455	662 +/- 21	666 +/- 9	670 +/- 26	656 +/- 20											0.0839188	0.221543	0.246512	0.558331	1.47397	1.6401
1378479_at	Cln3	Cln3	ceroid lipofuscinosis, neuronal 3, juvenile (Batten, Spielmeyer-Vogt disease)	Q5XIH8	29	0.289383	0.407216	0.62642	0.31393	-0.244488	-0.387423	-0.101553	0.170995	0.456865	174 +/- 6	164 +/- 5	179 +/- 12	176 +/- 8											0.0840253	0.221547	0.246574	0.558571	1.47277	1.63914
1389791_at	Cln8	Cln8	ceroid-lipofuscinosis, neuronal 8	Q6AYM9	29	0.372462	0.488978	0.279645	0.263385	-0.203681	0.116813	-0.524175	0.583879	-0.0571092	722 +/- 27	732 +/- 27	771 +/- 10	727 +/- 25											0.084098	0.22192	0.246718	0.558586	1.47401	1.63872
1367772_at	Clns1a	Clns1a	chloride channel, nucleotide-sensitive, 1A	Q04753	29	0.802651	0.661862	0.381808	-0.0732554	0.128362	0.386556	-0.129833	0.184939	-0.33145	1572 +/- 53	1648 +/- 48	1608 +/- 65	1583 +/- 61											0.0841572	0.221941	0.246777	0.55851	1.47291	1.63774
1369168_a_at	Clock	Clock	circadian locomoter output cycles kaput	Q9WVS9	22	0.248369	0.843326	0.513306	-0.34277	-0.0579182	-0.250242	0.134406	-0.535094	-0.150445	67 +/- 6	62 +/- 4	57 +/- 5	59 +/- 6											0.0842276	0.221952	0.246916	0.55851	1.47176	1.63729
1390118_at	Clp1	Clp1	CLP1, cleavage and polyadenylation factor I subunit, homolog (S. cerevisiae)	Q5PQL4	29	0.110004	0.855979	0.429103	0.480579	0.0531836	0.286293	-0.179925	0.713688	0.24747	295 +/- 10	303 +/- 10	316 +/- 7	311 +/- 5											0.0843652	0.222091	0.246997	0.558955	1.47145	1.63646
1367997_at	Clpb	Clpb	ClpB caseinolytic peptidase B homolog (E. coli)	Q6IRH7	29	0.771978	0.40424	0.109033	-0.084961	0.246065	0.728031	-0.235901	0.397005	-0.566927	503 +/- 28	576 +/- 28	543 +/- 29	519 +/- 30											0.0843918	0.222363	0.247014	0.558664	1.47201	1.6352
1371789_at	Clpp	Clpp	caseinolytic peptidase, ATP-dependent, proteolytic subunit homolog (E. coli)	---	29	0.0911683	0.951473	0.50315	0.509548	0.0178277	0.214855	-0.179199	0.706575	0.312522	591 +/- 6	600 +/- 8	620 +/- 15	613 +/- 18											0.0845261	0.222401	0.247101	0.559086	1.47104	1.63442
1388861_at	Clptm1l	Clptm1l	CLPTM1-like	---	29	0.240341	0.565277	0.560529	-0.348819	-0.16901	-0.340101	0.00208199	-0.519911	-0.177727	2499 +/- 64	2439 +/- 43	2407 +/- 46	2407 +/- 41											0.0845533	0.222882	0.247109	0.558799	1.47299	1.63311
1377192_a_at	Clpx	Clpx	caseinolytic peptidase X (E.coli)	Q5U2U0	29	0.165805	0.474475	0.978208	0.414004	-0.210604	-0.218606	-0.202602	0.406002	0.422006	771 +/- 8	762 +/- 9	788 +/- 15	780 +/- 15											0.0845575	0.222965	0.247421	0.558361	1.47231	1.63381
1371393_at	Clstn1	Clstn1	calsyntenin 1	Q6Q0N0	29	0.0445577	0.708469	0.727912	-0.613427	0.109687	0.211725	0.00764937	-0.511389	-0.715465	7410 +/- 105	7505 +/- 113	7182 +/- 172	7185 +/- 119											0.0845605	0.222972	0.247668	0.557916	1.47113	1.63407
1387720_at	Clstn2	Clstn2	calsyntenin 2	Q8VDA1	29	0.13103	0.314122	0.923882	-0.452797	0.297932	0.269941	0.325923	-0.480788	-0.424806	349 +/- 12	362 +/- 9	326 +/- 20	342 +/- 13											0.0845675	0.222979	0.247702	0.557498	1.46996	1.63294
1369827_at	Clstn3	Clstn3	calsyntenin 3	Q8R553	29	0.0577071	0.628882	0.97449	-0.576953	-0.141911	-0.151278	-0.132544	-0.58632	-0.567586	1014 +/- 61	983 +/- 51	895 +/- 65	868 +/- 52											0.0849394	0.223065	0.247803	0.559484	1.4693	1.63225
1386875_a_at	Clta	Clta	clathrin, light polypeptide (Lca)	P08081	29	0.837565	0.792679	0.505473	-0.0600791	-0.0770466	0.1189	-0.272993	0.135868	-0.256026	4854 +/- 71	4881 +/- 66	4885 +/- 49	4824 +/- 64											0.0849523	0.223128	0.247921	0.559104	1.4685	1.63166
1367907_a_at	Cltb	Cltb	clathrin, light polypeptide (Lcb)	P08082	29	0.434129	0.506824	0.308666	-0.230548	0.19532	0.496702	-0.106062	0.0708342	-0.531929	1971 +/- 76	2115 +/- 84	1992 +/- 90	1961 +/- 81											0.085308	0.223136	0.248187	0.56098	1.46733	1.63206
1398842_at	Cltc	Cltc	clathrin, heavy polypeptide (Hc)	P11442	29	0.553955	0.296222	0.599725	-0.173989	0.309414	0.155253	0.463575	-0.32815	-0.0198283	6681 +/- 136	6737 +/- 76	6561 +/- 68	6730 +/- 122											0.0853538	0.223615	0.248191	0.560816	1.46926	1.63073
1367784_a_at	Clu	Clu	clusterin	O35510	29	0.837847	0.268524	0.635792	0.0599734	-0.328196	-0.467242	-0.18915	-0.0790728	0.19902	9210 +/- 173	8902 +/- 148	9158 +/- 213	9033 +/- 241											0.0854172	0.224071	0.248477	0.560767	1.47103	1.63126
1389361_at	Cluap1	Cluap1	clusterin associated protein 1	Q6AYJ5	29	0.347458	0.58125	0.95008	-0.277707	-0.16207	-0.14373	-0.180411	-0.259367	-0.296047	977 +/- 16	968 +/- 22	960 +/- 22	949 +/- 4											0.0855123	0.224146	0.248478	0.560927	1.47031	1.62991
1374190_at	Clybl	Clybl	citrate lyase beta like	Q5I0K3	29	0.279898	0.944815	0.423978	0.320322	-0.0202774	-0.256018	0.215463	0.0845812	0.556063	195 +/- 6	187 +/- 12	198 +/- 11	205 +/- 7											0.0857199	0.224366	0.248667	0.561824	1.47054	1.62981
1373650_at	Cmas	Cmas	cytidine monophospho-N-acetylneuraminic acid synthetase	P69060	29	0.39099	0.601561	0.834601	-0.253175	0.153382	0.0921888	0.214575	-0.314368	-0.191982	3715 +/- 72	3737 +/- 48	3640 +/- 83	3691 +/- 72											0.085804	0.224367	0.24867	0.56191	1.46933	1.62848
1372372_at	Cmbl	Cmbl	carboxymethylenebutenolidase homolog (Pseudomonas)	Q7TP52	29	0.132116	0.570206	0.280954	0.451466	-0.166858	-0.486461	0.152745	0.131863	0.771068	662 +/- 50	610 +/- 15	676 +/- 12	693 +/- 25											0.0858153	0.224594	0.248956	0.56152	1.4696	1.629
1382064_at	Cmip	Cmip	c-Maf-inducing protein	---	29	0.631836	0.626273	0.230321	0.140685	0.142996	-0.213589	0.499581	-0.2159	0.49727	957 +/- 73	909 +/- 53	908 +/- 49	1021 +/- 84											0.0860802	0.224645	0.249127	0.562789	1.46872	1.62878
1368208_at	Cml1	Cml1	camello-like 1	Q9JIY6	29	0.155927	0.0698487	0.384891	0.424296	-0.5493	-0.2928	-0.805801	0.680796	0.167795	156 +/- 4	151 +/- 3	170 +/- 9	154 +/- 6											0.0862158	0.224798	0.249175	0.56321	1.46851	1.62775
1368366_at	Cml2	Cml2	Camello-like 2	Q9QXT4	29	0.623956	0.583885	0.12401	0.143962	-0.160935	-0.622568	0.300698	-0.317671	0.605595	261 +/- 11	239 +/- 6	249 +/- 13	260 +/- 10											0.0863387	0.224964	0.249208	0.563549	1.46838	1.62663
1370991_at	Cml3	Cml3	camello-like 3	Q9QXS4	29	0.000270276	0.208518	0.636461	1.22829	-0.37441	-0.51318	-0.23564	1.08952	1.36706	641 +/- 39	566 +/- 28	799 +/- 16	765 +/- 77											0.0864096	0.225076	0.249299	0.563547	1.4679	1.62588
1387336_at	Cml4	Cml4	camello-like 4	Q9QXT3	6	0.21934	0.530114	0.0575617	0.365393	-0.184652	-0.761966	0.392662	-0.211921	0.942707	18 +/- 4	10 +/- 2	16 +/- 2	20 +/- 4											0.08641	0.225439	0.249602	0.563086	1.46906	1.62652
1388176_at	Cml5	Cml5	camello-like 5	B0BN17	29	0.617887	0.0595198	0.410753	0.146499	-0.572518	-0.815141	-0.329894	-0.0961251	0.389122	316 +/- 19	266 +/- 13	310 +/- 13	290 +/- 24											0.0864305	0.22544	0.249841	0.562757	1.46786	1.62674
1373365_at	Cmpk1	Cmpk1	cytidine monophosphate (UMP-CMP) kinase 1, cytosolic	Q4KM73	29	0.381202	0.266766	0.607764	-0.258529	-0.329434	-0.178678	-0.48019	-0.107773	-0.409284	4367 +/- 87	4313 +/- 84	4335 +/- 87	4190 +/- 88											0.0864752	0.22546	0.250024	0.562586	1.46679	1.6266
1383424_at	Cmpk2	Cmpk2	cytidine monophosphate (UMP-CMP) kinase 2, mitochondrial	---	29	0.182363	0.109791	0.883963	0.397798	-0.480882	-0.43812	-0.523645	0.440561	0.355036	565 +/- 16	546 +/- 6	584 +/- 12	561 +/- 14											0.0865275	0.225861	0.250098	0.562464	1.46819	1.62574
1382096_at	Cmtm5	Cmtm5	CKLF-like MARVEL transmembrane domain containing 5	---	29	0.44451	0.881617	0.81856	0.225313	0.0436331	0.110867	-0.0236007	0.292547	0.15808	1760 +/- 42	1777 +/- 33	1806 +/- 39	1802 +/- 69											0.0865908	0.226031	0.250109	0.562415	1.46809	1.62448
1372056_at	Cmtm6	Cmtm6	CKLF-like MARVEL transmembrane domain containing 6	Q7TNZ9	29	0.516156	0.686225	0.161489	0.191013	-0.118536	-0.536975	0.299903	-0.227425	0.609452	246 +/- 16	224 +/- 8	236 +/- 9	249 +/- 10											0.0866079	0.226075	0.250134	0.562064	1.46718	1.62331
1372478_at	Cmtm7	Cmtm7	CKLF-like MARVEL transmembrane domain containing 7	---	29	0.0340551	0.584566	0.167417	0.650303	-0.160642	-0.573013	0.251729	0.237932	1.06267	171 +/- 6	159 +/- 5	176 +/- 4	181 +/- 9											0.0869278	0.226298	0.250174	0.563679	1.46742	1.62224
1374491_at	Cmtm8	Cmtm8	CKLF-like MARVEL transmembrane domain containing 8	Q71B06	4	0.693069	0.689493	0.743565	0.115802	-0.117229	-0.213162	-0.0212961	0.0198686	0.211735	66 +/- 4	63 +/- 5	67 +/- 5	66 +/- 7											0.0870028	0.22633	0.250217	0.563704	1.46643	1.62119
1368141_at	Cnbp	Cnbp	cellular nucleic acid binding protein	P62634	29	0.104869	0.726432	0.698664	-0.488034	0.102618	-0.0109567	0.216192	-0.601608	-0.37446	5937 +/- 100	5933 +/- 108	5731 +/- 45	5805 +/- 123											0.0870119	0.226713	0.250235	0.563303	1.46771	1.61998
1390569_at	Cndp1	Cndp1	carnosine dipeptidase 1 (metallopeptidase M20 family)	Q66HG3	29	0.000119087	0.323669	0.33534	1.32009	-0.291995	-0.576894	-0.00709608	1.03519	1.60499	103 +/- 4	93 +/- 5	119 +/- 4	119 +/- 6											0.0870184	0.226722	0.250241	0.562885	1.46657	1.6187
1372132_at	Cndp2	Cndp2	CNDP dipeptidase 2 (metallopeptidase M20 family)	Q6Q0N1	29	0.642227	0.770894	0.353131	0.136392	-0.0853772	-0.359776	0.189021	-0.138007	0.41079	1124 +/- 21	1081 +/- 35	1108 +/- 47	1130 +/- 31											0.087041	0.226857	0.250241	0.562572	1.46624	1.61738
1373747_at	Cnih2	Cnih2	cornichon homolog 2 (Drosophila)	Q5BJU5	29	0.304069	0.523361	0.248187	-0.304321	0.187718	0.530623	-0.155187	0.0385837	-0.647226	5912 +/- 171	6213 +/- 133	5934 +/- 135	5845 +/- 220											0.0871439	0.226927	0.250366	0.562778	1.4655	1.61687
1389980_at	Cnih4	Cnih4	cornichon homolog 4 (Drosophila)	---	29	0.14763	0.424747	0.94494	0.433355	0.235345	0.255576	0.215113	0.453586	0.413123	404 +/- 13	416 +/- 14	425 +/- 11	436 +/- 18											0.0872617	0.226933	0.250367	0.563079	1.46434	1.61556
1393740_at	Cnksr1	Cnksr1	connector enhancer of kinase suppressor of Ras 1	Q499S0	15	0.651088	0.547217	0.301141	-0.132755	-0.176978	-0.483189	0.129233	-0.438966	0.173456	142 +/- 8	122 +/- 5	124 +/- 12	129 +/- 20											0.0872683	0.227059	0.250404	0.562664	1.46397	1.61448
1369731_at	Cnksr2	Cnksr2	connector enhancer of kinase suppressor of Ras 2	Q9Z1T4	29	0.284146	0.218794	0.80114	-0.31744	0.36584	0.439669	0.292011	-0.243611	-0.391269	2510 +/- 59	2596 +/- 43	2462 +/- 64	2519 +/- 58											0.0873161	0.227111	0.250761	0.562514	1.46311	1.61547
1389368_at	Cnksr3	Cnksr3	Cnksr family member 3	Q5SGD7	29	0.0495854	0.925809	0.494961	0.598475	-0.0272796	-0.228138	0.173579	0.397616	0.799333	333 +/- 15	323 +/- 8	351 +/- 15	359 +/- 12											0.0878195	0.227278	0.25082	0.565298	1.463	1.61454
1387856_at	Cnn3	Cnn3	calponin 3, acidic	P37397	29	0.0319794	0.934322	0.965928	0.658792	-0.0241417	-0.0116289	-0.0366545	0.671305	0.646279	2688 +/- 72	2685 +/- 45	2850 +/- 42	2841 +/- 114											0.0883166	0.227401	0.25082	0.568036	1.4626	1.61323
1382269_at	Cnnm2	Cnnm2	cyclin M2	Q5U2P1	29	0.131208	0.697639	0.920973	0.452579	0.113982	0.143046	0.0849178	0.481643	0.423515	319 +/- 7	323 +/- 8	331 +/- 3	333 +/- 6											0.0885006	0.227778	0.251044	0.568758	1.46384	1.61336
1374481_at	Cno	Cno	cappuccino	Q5BJZ8	29	0.632871	0.670368	0.594411	-0.140256	0.124914	-0.0315091	0.281338	-0.296679	0.0161676	1045 +/- 36	1042 +/- 32	1013 +/- 22	1044 +/- 29											0.0886926	0.227953	0.251204	0.56953	1.46378	1.61308
1372988_at	Cnot10	Cnot10	CCR4-NOT transcription complex, subunit 10	Q5XIA4	29	0.388835	0.551326	0.172453	0.254347	0.175153	0.582503	-0.232197	0.661697	-0.153003	647 +/- 8	677 +/- 16	681 +/- 20	669 +/- 13											0.0887733	0.228271	0.251425	0.569587	1.46463	1.61319
1376067_at	Cnot2	Cnot2	CCR4-NOT transcription complex, subunit 2	Q5PPJ8	29	0.43131	0.264766	0.673245	0.231983	-0.330851	-0.454604	-0.207098	0.10823	0.355736	1161 +/- 20	1124 +/- 22	1170 +/- 25	1153 +/- 28											0.0888613	0.228339	0.251438	0.56969	1.46388	1.61197
1373190_at	Cnot4	Cnot4	CCR4-NOT transcription complex, subunit 4	Q498M7	29	0.0517901	0.416803	0.655871	0.59234	-0.239458	-0.108658	-0.370259	0.723141	0.46154	483 +/- 7	478 +/- 11	518 +/- 22	500 +/- 13											0.0893007	0.22836	0.251613	0.572044	1.46283	1.61179
1372253_at	Cnot8	Cnot8	CCR4-NOT transcription complex, subunit 8	Q5U2U9	29	0.835984	0.256167	0.416433	0.0606732	-0.337032	-0.0973809	-0.576683	0.300324	-0.178978	1047 +/- 25	1040 +/- 15	1070 +/- 24	1027 +/- 21											0.0893034	0.228405	0.251893	0.5716	1.46194	1.61228
1387897_at	Cnp	Cnp	2',3'-cyclic nucleotide 3' phosphodiesterase	P13233	29	0.013226	0.88208	0.957746	0.773505	0.0434611	0.0279406	0.0589816	0.757984	0.789026	4134 +/- 130	4147 +/- 127	4503 +/- 166	4532 +/- 138											0.0893256	0.228825	0.252018	0.57128	1.46345	1.61178
1382110_at	Cnpy3	Cnpy3	canopy 3 homolog (zebrafish)	---	29	0.745307	0.15165	0.790644	0.0952562	-0.428916	-0.506737	-0.351094	0.0174346	0.173078	268 +/- 3	256 +/- 7	268 +/- 10	260 +/- 6											0.089336	0.228957	0.25222	0.570886	1.46311	1.61177
1373574_at	Cnpy4	Cnpy4	canopy 4 homolog (zebrafish)	---	29	0.619917	0.245335	0.361394	-0.145649	-0.345038	-0.0753954	-0.614681	0.123994	-0.415291	186 +/- 9	184 +/- 7	190 +/- 8	172 +/- 11											0.0894782	0.228993	0.252577	0.571334	1.46216	1.61275
1369677_at	Cnr1	Cnr1	cannabinoid receptor 1 (brain)	P20272	29	0.465517	0.906172	0.724532	-0.214942	0.0345323	-0.06883	0.137895	-0.318305	-0.11158	5627 +/- 153	5599 +/- 74	5496 +/- 127	5553 +/- 94											0.0896969	0.229055	0.252694	0.572269	1.46138	1.6122
1372584_at	Cnrip1	Cnrip1	cannabinoid receptor interacting protein 1	Q5M7A7	29	0.0327069	0.718386	0.452299	-0.655761	-0.105776	-0.327211	0.115658	-0.877196	-0.434327	3016 +/- 76	2940 +/- 61	2811 +/- 69	2838 +/- 55											0.0897313	0.22914	0.252914	0.572028	1.46074	1.6123
1368658_at	Cntf	Cntf	ciliary neurotrophic factor	P20294	29	0.359943	0.551483	0.31695	0.270473	-0.175083	-0.471243	0.121077	-0.0256872	0.566633	270 +/- 5	258 +/- 8	270 +/- 7	273 +/- 11											0.08975	0.229865	0.253044	0.571687	1.46419	1.61183
1394008_x_at	Cntfr	Cntfr	ciliary neurotrophic factor receptor	Q08406	29	0.238189	0.636748	0.290049	0.350465	0.138651	0.452138	-0.174836	0.663952	0.0369785	295 +/- 11	317 +/- 11	328 +/- 19	319 +/- 16											0.0897675	0.229908	0.253094	0.57134	1.46329	1.61086
1387385_at	Cntn1	Cntn1	contactin 1	Q53I74	29	0.0872683	0.644892	0.579904	-0.516175	0.135295	0.297947	-0.0273559	-0.353524	-0.678826	1536 +/- 47	1603 +/- 67	1456 +/- 90	1450 +/- 40											0.0901251	0.229924	0.253609	0.573155	1.46221	1.61284
1387424_at	Cntn2	Cntn2	contactin 2	P22063	29	0.12227	0.404817	0.751952	0.463887	0.245759	0.153079	0.338438	0.371207	0.556567	150 +/- 6	154 +/- 10	161 +/- 5	170 +/- 11											0.0901308	0.230027	0.253639	0.572732	1.4617	1.61174
1369351_at	Cntn3	Cntn3	contactin 3	Q62682	29	0.528473	0.386916	0.062779	-0.185395	0.255393	-0.309441	0.820226	-0.750229	0.379439	258 +/- 12	248 +/- 8	233 +/- 8	261 +/- 10											0.0901729	0.230072	0.25369	0.57254	1.46081	1.61077
1369155_at	Cntn4	Cntn4	contactin 4	Q62845	29	0.0453496	0.97196	0.748262	-0.610975	0.0102969	-0.0838126	0.104406	-0.705085	-0.516865	467 +/- 10	464 +/- 6	437 +/- 16	441 +/- 17											0.0901844	0.230074	0.253863	0.572155	1.45965	1.61058
1369366_at	Cntn5	Cntn5	contactin 5	P97527	27	0.240984	0.432214	0.270935	-0.348329	0.231522	0.558028	-0.0949852	-0.021822	-0.674836	68 +/- 6	78 +/- 4	68 +/- 6	66 +/- 4											0.0902755	0.230388	0.253893	0.572274	1.46048	1.60948
1387556_at	Cntn6	Cntn6	contactin 6	P97528	27	0.15218	0.715836	0.864629	-0.428337	0.10678	0.0568246	0.156735	-0.478292	-0.378382	111 +/- 5	112 +/- 5	104 +/- 3	106 +/- 6											0.0904348	0.230436	0.254242	0.572826	1.45961	1.6104
1370185_at	Cntnap1	Cntnap1	contactin associated protein 1	P97846	29	0.136445	0.762884	0.568221	0.446244	-0.0884582	-0.256182	0.0792652	0.27852	0.613967	1032 +/- 69	975 +/- 54	1094 +/- 73	1112 +/- 54											0.0907276	0.230499	0.254264	0.574221	1.45885	1.60926
1373304_at	Coasy	Coasy	Coenzyme A synthase	Q5XIA5	29	0.717766	0.441444	0.354938	-0.10602	0.226851	0.500203	-0.0465006	0.167332	-0.379372	340 +/- 7	356 +/- 5	346 +/- 11	344 +/- 13											0.0908082	0.230539	0.254374	0.574273	1.45794	1.60867
1372399_at	Cobra1	Cobra1	cofactor of BRCA1	---	29	0.838672	0.760214	0.886607	-0.0596638	-0.0894873	-0.047707	-0.131268	-0.0178835	-0.101444	1111 +/- 17	1108 +/- 7	1110 +/- 18	1102 +/- 25											0.0908354	0.230618	0.254575	0.573987	1.45727	1.60865
1397113_at	Cog2	Cog2	similar to component of oligomeric golgi complex 2	Q5BJL4	26	0.621502	0.832517	0.232046	-0.144986	0.0619758	-0.293254	0.417205	-0.500216	0.210243	109 +/- 5	103 +/- 4	99 +/- 8	108 +/- 7											0.0910787	0.230804	0.254924	0.575066	1.45729	1.60958
1383206_at	Cog3	Cog3	component of oligomeric golgi complex 3	Q5BJW7	29	0.0038072	0.38095	0.555781	0.925185	0.258667	0.0854846	0.43185	0.752002	1.09837	596 +/- 13	601 +/- 13	638 +/- 22	663 +/- 16											0.0911059	0.230894	0.255231	0.57478	1.45669	1.61023
1379876_at	Cog7	Cog7	component of oligomeric golgi complex 7	Q3T1G7	29	0.565622	0.241229	0.673782	0.168859	-0.348142	-0.471678	-0.224606	0.0453232	0.292395	525 +/- 14	500 +/- 15	528 +/- 19	515 +/- 10											0.0911173	0.231002	0.255286	0.574394	1.45621	1.6093
1387953_at	Coil	Coil	coilin	Q923T0	29	0.861628	0.374375	0.992459	0.0510744	-0.262316	-0.259547	-0.265084	0.053843	0.0483059	257 +/- 8	248 +/- 8	259 +/- 11	249 +/- 16											0.0911683	0.231162	0.255381	0.574259	1.45606	1.60862
1370944_at	Col10a1	Col10a1	collagen, type X, alpha 1	Q9Z1K4	13	0.659014	0.555674	0.831957	-0.12952	-0.17323	-0.111044	-0.235416	-0.0673333	-0.191706	35 +/- 7	33 +/- 2	34 +/- 2	30 +/- 4											0.0911876	0.231438	0.255756	0.573924	1.45665	1.6097
1392915_at	Col11a1	Col11a1	procollagen, type XI, alpha 1	O70605	29	0.00417956	0.645324	0.684541	-0.914113	-0.135118	-0.254329	-0.0159072	-1.03332	-0.794902	183 +/- 10	174 +/- 9	149 +/- 10	148 +/- 8											0.0912214	0.231446	0.255781	0.573681	1.45554	1.60858
1370927_at	Col12a1	Col12a1	procollagen, type XII, alpha 1	P70560	29	0.853273	0.324694	0.801275	-0.0541948	-0.291365	-0.365142	-0.217587	-0.127973	0.0195829	134 +/- 9	124 +/- 4	131 +/- 10	124 +/- 10											0.0912669	0.231459	0.256122	0.573513	1.45447	1.60944
1382474_at	Col13a1	Col13a1	collagen, type XIII, alpha 1	---	4	0.824584	0.144124	0.871866	-0.0649618	-0.437307	-0.484566	-0.390048	-0.112221	-0.0177029	18 +/- 7	11 +/- 2	16 +/- 2	11 +/- 2											0.0913915	0.231467	0.256132	0.57384	1.45336	1.60823
1390846_at	Col16a1	Col16a1	procollagen, type XVI, alpha 1	Q568Y4	29	0.0149448	0.518381	0.86117	0.758065	-0.189993	-0.241238	-0.138748	0.70682	0.809311	516 +/- 17	499 +/- 18	564 +/- 23	555 +/- 23											0.0914848	0.231913	0.256164	0.573971	1.45501	1.60716
1370864_at	Col1a1	Col1a1	collagen, type I, alpha 1	A3KNA1	29	0.270996	0.34464	0.357539	-0.326465	-0.279364	-0.551216	-0.00751187	-0.598317	-0.0546124	91 +/- 26	61 +/- 4	59 +/- 6	59 +/- 8											0.0914977	0.231944	0.256232	0.573598	1.45405	1.60632
1370155_at	Col1a2	Col1a2	collagen, type I, alpha 2	P02466	6	0.319481	0.403714	0.415185	-0.294584	-0.246344	-0.486646	-0.00604213	-0.534886	-0.0542824	268 +/- 214	67 +/- 4	47 +/- 5	44 +/- 3											0.0919453	0.232	0.256296	0.575948	1.45325	1.60545
1377813_at	Col22a1	Col22a1	collagen, type XXII, alpha 1	---	26	0.790446	0.284085	0.221246	-0.0778971	-0.317481	-0.681322	0.0463599	-0.441738	0.285944	58 +/- 6	44 +/- 6	49 +/- 6	50 +/- 5											0.0919852	0.232006	0.256323	0.575743	1.45214	1.60434
1393590_at	Col23a1	Col23a1	procollagen, type XXIII, alpha 1	Q810Y4	3	0.72884	0.508795	0.969253	0.101675	-0.194407	-0.205698	-0.183116	0.0903834	0.112966	137 +/- 5	130 +/- 8	140 +/- 15	134 +/- 8											0.0920053	0.232389	0.256634	0.575415	1.45339	1.60503
1370959_at	Col3a1	Col3a1	collagen, type III, alpha 1	P13941	29	0.270186	0.43785	0.305262	-0.32703	-0.228663	-0.532218	0.074893	-0.630586	-0.0234744	223 +/- 125	94 +/- 4	71 +/- 4	89 +/- 6											0.0922293	0.23275	0.256939	0.576361	1.4545	1.60567
1373245_at	Col4a1	Col4a1	procollagen, type IV, alpha 1	Q5FWY9	29	0.663291	0.693069	0.676505	-0.127781	-0.115801	0.00663716	-0.23824	-0.00534249	-0.25022	333 +/- 17	333 +/- 8	333 +/- 16	321 +/- 11											0.0924839	0.232812	0.257391	0.577496	1.45374	1.60722
1376099_at	Col5a1	Col5a1	Procollagen, type V, alpha 1	O70603	26	0.170989	0.521078	0.654396	-0.408797	-0.18876	-0.0573572	-0.320162	-0.277395	-0.5402	209 +/- 18	207 +/- 6	197 +/- 7	183 +/- 14											0.0925341	0.233205	0.257767	0.577355	1.45505	1.6083
1368347_at	Col5a3	Col5a3	procollagen, type V, alpha 3	Q9JI04	27	0.846981	0.0509467	0.674517	0.0565489	-0.594659	-0.717899	-0.47142	-0.0666907	0.179788	140 +/- 11	112 +/- 9	137 +/- 12	119 +/- 12											0.0926455	0.233366	0.258129	0.577595	1.45491	1.60929
1371369_at	Col6a2	Col6a2	procollagen, type VI, alpha 2	Q5EB88	7	0.922821	0.35507	0.422917	0.0283823	-0.273276	-0.509564	-0.0369882	-0.207906	0.26467	123 +/- 22	99 +/- 5	114 +/- 5	112 +/- 10											0.0926947	0.233529	0.258149	0.577447	1.45479	1.60816
1372818_at	Colec12	Colec12	collectin sub-family member 12	Q4V885	29	0.571263	0.36977	0.463647	-0.166398	-0.264895	-0.480749	-0.0490411	-0.382252	0.0494563	449 +/- 153	306 +/- 9	335 +/- 12	321 +/- 16											0.0928245	0.233669	0.258356	0.577801	1.45451	1.60818
1368475_at	Colq	Colq	collagen-like tail subunit (single strand of homotrimer) of asymmetric acetylcholinesterase	O35167	29	0.4734	0.469666	0.446597	-0.211122	-0.212927	-0.437197	0.0113432	-0.435392	0.0131479	67 +/- 4	59 +/- 3	59 +/- 8	59 +/- 3											0.0928662	0.233687	0.258478	0.577608	1.45348	1.60768
1372801_at	Commd10	Commd10	COMM domain containing 10	Q68FS9	29	0.543175	0.764887	0.31784	0.17878	-0.0876864	-0.383292	0.207919	-0.116826	0.474385	1847 +/- 36	1801 +/- 38	1833 +/- 35	1858 +/- 19											0.0930335	0.23371	0.258781	0.578194	1.45248	1.6083
1372148_at	Commd2	Commd2	COMM domain containing 2	---	29	0.539082	0.751748	0.822652	-0.180611	-0.0927588	-0.158448	-0.0270692	-0.246301	-0.114922	512 +/- 15	504 +/- 16	500 +/- 10	499 +/- 11											0.0933152	0.233726	0.258923	0.57949	1.45145	1.60792
1398894_at	Commd3	Commd3	COMM domain containing 3	Q6P9U3	29	0.924727	0.375792	0.870967	-0.0276791	0.261526	0.309119	0.213932	0.0199148	-0.075273	3253 +/- 78	3354 +/- 96	3260 +/- 94	3329 +/- 110											0.093319	0.233835	0.258953	0.57906	1.45099	1.60685
1370327_at	Commd5	Commd5	COMM domain containing 5	Q9ERR2	29	0.991462	0.34725	0.340786	0.00313464	0.277829	0.559474	-0.00381617	0.28478	-0.27851	343 +/- 5	362 +/- 7	353 +/- 13	353 +/- 13											0.0933233	0.233951	0.259101	0.578633	1.45057	1.60651
1389144_at	Commd6	Commd6	COMM domain containing 6	---	29	0.814146	0.875388	0.83555	-0.0689014	-0.0459485	-0.106785	0.0148877	-0.129738	-0.00806521	1010 +/- 25	1003 +/- 15	1001 +/- 15	1002 +/- 13											0.0933787	0.234836	0.259831	0.578525	1.45492	1.60977
1376493_at	Commd7	Commd7	COMM domain containing 7	Q499V0	6	0.661993	0.302161	0.105838	0.128308	0.305551	0.792156	-0.181053	0.614913	-0.358296	434 +/- 8	462 +/- 10	456 +/- 11	450 +/- 12											0.0934525	0.234963	0.259909	0.57853	1.45457	1.609
1398334_a_at	Commd9	Commd9	COMM domain containing 9	Q3MIE7	29	0.000350937	0.491982	0.67569	1.19894	-0.202261	-0.0794944	-0.325028	1.3217	1.07617	905 +/- 9	901 +/- 19	971 +/- 13	955 +/- 14											0.0937373	0.235033	0.260399	0.57984	1.45387	1.61077
1368826_at	Comt	Comt	catechol-O-methyltransferase	P22734	29	0.835559	0.0880302	0.559413	0.0608326	-0.514861	-0.343278	-0.686443	0.232415	-0.11075	449 +/- 24	418 +/- 15	470 +/- 28	408 +/- 39											0.0937842	0.235106	0.260416	0.579677	1.45318	1.60962
1388377_at	Copa	Copa	coatomer protein complex subunit alpha	Q5BJV4	29	0.0144455	0.874581	0.360845	-0.762372	0.0462486	0.316205	-0.223708	-0.492416	-1.03233	3704 +/- 59	3763 +/- 39	3613 +/- 27	3571 +/- 83											0.0941902	0.235432	0.260527	0.581733	1.45407	1.60905
1367461_at	Copb1	Copb1	coatomer protein complex, subunit beta 1	P23514	29	0.0179951	0.299722	0.789162	-0.734351	0.307131	0.228744	0.385517	-0.812738	-0.655965	1583 +/- 18	1602 +/- 34	1517 +/- 14	1549 +/- 17											0.0942116	0.235435	0.260664	0.581412	1.45295	1.60865
1367454_at	Copb2	Copb2	coatomer protein complex, subunit beta 2 (beta prime)	O35142	29	0.141452	0.995892	0.808357	-0.440372	-0.00150823	-0.0726003	0.0695838	-0.511464	-0.36928	1892 +/- 44	1882 +/- 23	1824 +/- 34	1833 +/- 52											0.094254	0.236131	0.260699	0.581221	1.45611	1.60761
1371810_at	Copg	Copg	Coatomer protein complex, subunit gamma	Q4AEF8	29	0.759122	0.726918	0.879796	0.0899086	-0.102427	-0.0581176	-0.146737	0.134218	0.045599	1814 +/- 38	1806 +/- 36	1831 +/- 41	1812 +/- 33											0.0943127	0.236135	0.260759	0.581131	1.45501	1.60673
1373029_at	Cops2	Cops2	COP9 (constitutive photomorphogenic) homolog, subunit 2 (Arabidopsis thaliana)	P61203	29	0.470435	0.493657	0.803539	-0.212555	0.201472	0.128554	0.27439	-0.285473	-0.139636	2824 +/- 110	2867 +/- 104	2728 +/- 76	2820 +/- 78											0.094381	0.236179	0.260905	0.5811	1.45414	1.60638
1398972_at	Cops3	Cops3	COP9 (constitutive photomorphogenic) homolog, subunit 3 (Arabidopsis thaliana)	Q68FW9	29	0.458143	0.166588	0.953738	0.21855	0.41321	0.430204	0.396215	0.235545	0.201556	1808 +/- 41	1858 +/- 21	1835 +/- 44	1882 +/- 17											0.0946207	0.236273	0.260961	0.582123	1.4536	1.60548
1371476_at	Cops4	Cops4	COP9 (constitutive photomorphogenic) homolog, subunit 4 (Arabidopsis thaliana)	Q68FS2	29	0.236442	0.6727	0.717856	0.351811	-0.123973	-0.229957	-0.0179881	0.245826	0.457795	2328 +/- 28	2302 +/- 27	2356 +/- 41	2354 +/- 38											0.0946708	0.236368	0.261062	0.581979	1.45305	1.60485
1372209_at	Cops5	Cops5	COP9 (constitutive photomorphogenic) homolog, subunit 5 (Arabidopsis thaliana)	Q4KM69	29	0.187388	0.729892	0.944812	-0.393111	0.101263	0.0809842	0.121542	-0.413389	-0.372832	1898 +/- 44	1913 +/- 49	1823 +/- 62	1845 +/- 54											0.0947284	0.236631	0.261332	0.581882	1.45354	1.60527
1398955_at	Cops8	Cops8	COP9 (constitutive photomorphogenic) homolog, subunit 8 (Arabidopsis thaliana)	Q6P4Z9	29	0.717694	0.064015	0.276168	-0.106048	0.562011	0.884889	0.239133	0.21683	-0.428926	2297 +/- 62	2454 +/- 37	2336 +/- 44	2378 +/- 56											0.0947585	0.236635	0.261354	0.581616	1.45243	1.60416
1373866_at	Coq10b	Coq10b	coenzyme Q10 homolog B (S. cerevisiae)	Q5I0I9	29	0.195902	0.660261	0.463131	0.385388	-0.129012	0.0870937	-0.345118	0.601494	0.169282	678 +/- 20	683 +/- 13	712 +/- 19	692 +/- 12											0.094793	0.236635	0.261468	0.581377	1.45131	1.60362
1377598_at	Coq2	Coq2	coenzyme Q2 homolog, prenyltransferase (yeast)	Q499N4	29	0.797037	0.553033	0.996813	-0.0753878	0.174397	0.173227	0.175567	-0.0765578	-0.0742178	550 +/- 16	563 +/- 20	545 +/- 24	558 +/- 23											0.0948159	0.23712	0.261475	0.581068	1.45316	1.60242
1367818_at	Coq3	Coq3	coenzyme Q3 homolog, methyltransferase (yeast)	Q4G082	29	0.44982	0.794309	0.626888	-0.222664	0.0764255	-0.0663149	0.219166	-0.365405	-0.0799239	963 +/- 21	957 +/- 21	932 +/- 34	951 +/- 10											0.0949168	0.237145	0.261541	0.581237	1.45219	1.60158
1389484_at	Coq4	Coq4	coenzyme Q4 homolog (yeast)	Q4FZU1	29	0.563043	0.0686929	0.998344	0.169988	0.551743	0.551135	0.552351	0.16938	0.170596	198 +/- 9	210 +/- 4	202 +/- 5	214 +/- 4											0.0949334	0.237193	0.261542	0.58089	1.45136	1.60035
1388790_at	Coq5	Coq5	coenzyme Q5 homolog, methyltransferase (yeast)	Q4G064	29	0.434863	0.176793	0.891734	0.230175	0.403115	0.363236	0.442993	0.190296	0.270054	412 +/- 9	428 +/- 9	420 +/- 11	439 +/- 21											0.0952498	0.237413	0.261669	0.582376	1.45159	1.5999
1372753_at	Coq6	Coq6	coenzyme Q6 homolog (yeast)	Q68FU7	29	0.930948	0.59008	0.529634	-0.0253852	0.158275	-0.0265938	0.343144	-0.210254	0.159484	577 +/- 14	575 +/- 15	566 +/- 15	584 +/- 18											0.0953844	0.237483	0.261708	0.582749	1.4509	1.5989
1370506_at	Coq7	Coq7	demethyl-Q 7	Q63619	29	0.570111	0.732599	0.93929	-0.1669	0.100205	0.122517	0.0778934	-0.144588	-0.189211	442 +/- 9	447 +/- 8	437 +/- 9	440 +/- 19											0.095408	0.237955	0.261736	0.582444	1.45266	1.59784
1369964_at	Coro1a	Coro1a	coronin, actin binding protein 1A	Q91ZN1	29	0.0627488	0.327609	0.89033	0.564904	0.28958	0.24918	0.329979	0.524504	0.605303	1330 +/- 13	1366 +/- 40	1405 +/- 57	1452 +/- 48											0.0954836	0.238024	0.261808	0.582457	1.45197	1.59705
1398769_at	Coro1b	Coro1b	coronin, actin-binding protein, 1B	O89046	29	0.650322	0.425575	0.644055	0.133068	0.234919	0.370558	0.099279	0.268707	-0.00257162	455 +/- 9	481 +/- 22	474 +/- 28	481 +/- 20											0.0956565	0.238087	0.261916	0.583063	1.45123	1.59648
1371632_at	Coro1c	Coro1c	coronin, actin binding protein 1C	---	29	0.0912214	0.641508	0.92094	-0.50946	-0.136688	-0.107612	-0.165764	-0.480384	-0.538536	1581 +/- 20	1573 +/- 18	1546 +/- 26	1534 +/- 19											0.0957291	0.238153	0.262084	0.583057	1.45052	1.59628
1372629_at	Coro2b	Coro2b	coronin, actin binding protein, 2B	Q5EB67	29	0.237518	0.545689	0.496643	0.350981	-0.177658	0.0224105	-0.377727	0.55105	0.150913	1806 +/- 43	1809 +/- 50	1899 +/- 50	1835 +/- 52											0.0959459	0.238278	0.262087	0.583929	1.45016	1.59507
1370390_at	Coro6	Coro6	coronin, actin binding protein 6	Q920J3	29	0.207927	0.204986	0.135377	0.374913	-0.37743	0.0700897	-0.82495	0.822433	-0.072607	112 +/- 6	113 +/- 7	128 +/- 4	112 +/- 4											0.0960986	0.238378	0.262104	0.584409	1.44966	1.59394
1388151_at	Coro7	Coro7	coronin 7	O35828	29	0.210115	0.171089	0.260416	0.373057	0.408698	0.742657	0.0747389	0.707017	0.0390984	895 +/- 32	964 +/- 30	960 +/- 12	967 +/- 24											0.0961481	0.238415	0.262182	0.584262	1.44877	1.5932
1388034_at	Cort	Cort	cortistatin	O88658	29	0.648125	0.919581	0.76813	-0.133968	0.0295778	-0.0568613	0.116017	-0.220407	-0.0475291	1312 +/- 55	1301 +/- 31	1270 +/- 63	1292 +/- 70											0.0962	0.238664	0.262186	0.584129	1.44917	1.592
1393099_at	Cox11	Cox11	similar to COX11 homolog, cytochrome c oxidase assembly protein	---	29	0.422585	0.801976	0.527602	-0.236459	-0.0735115	-0.259301	0.112278	-0.422249	-0.0506697	317 +/- 21	302 +/- 13	293 +/- 15	299 +/- 14											0.0962267	0.239296	0.26233	0.583844	1.4519	1.59166
1375922_at	Cox15	Cox15	COX15 homolog, cytochrome c oxidase assembly protein (yeast)	Q3T1G9	29	0.427685	0.594922	0.697268	0.233835	-0.156206	-0.0420765	-0.270335	0.347964	0.119706	886 +/- 12	883 +/- 14	907 +/- 27	890 +/- 18											0.0962735	0.239679	0.262374	0.583681	1.45311	1.59071
1389596_at	Cox18	Cox18	COX18 cytochrome c oxidase assembly homolog (S. cerevisiae)	---	29	0.00461439	0.284061	0.804074	-0.902326	-0.317498	-0.390213	-0.244783	-0.975041	-0.829611	775 +/- 16	757 +/- 13	730 +/- 8	718 +/- 13											0.0963123	0.240077	0.262411	0.58347	1.45441	1.58971
1372891_at	Cox19	Cox19	COX19 cytochrome c oxidase assembly homolog (S. cerevisiae)	---	29	0.277709	0.387314	0.559009	0.321819	0.255176	0.0834154	0.426936	0.150059	0.493579	503 +/- 10	507 +/- 14	510 +/- 12	530 +/- 19											0.0963221	0.240135	0.262501	0.583084	1.45365	1.58905
1375107_at	COX2	COX2	COXII	P00406	29	0.640003	0.426851	0.267621	-0.137308	-0.234263	-0.563094	0.094568	-0.466139	0.191523	17216 +/- 685	15983 +/- 427	16195 +/- 694	16402 +/- 715											0.0963316	0.240148	0.262825	0.582696	1.45262	1.58979
1388159_at	COX3	COX3	cytochrome b	A4UHZ2	29	0.619207	0.604016	0.546178	-0.145946	-0.152341	-0.329781	0.0250994	-0.323386	0.031494	15220 +/- 590	14660 +/- 365	14671 +/- 559	14713 +/- 330											0.0963405	0.240235	0.26314	0.582306	1.45204	1.59048
1367607_at	Cox4i1	Cox4i1	cytochrome c oxidase subunit IV isoform 1	P10888	29	0.905113	0.4575	0.986106	-0.0349238	-0.218866	-0.213765	-0.223968	-0.0298225	-0.0400251	10585 +/- 232	10422 +/- 212	10562 +/- 240	10391 +/- 165											0.0963533	0.240445	0.263192	0.581939	1.4522	1.58958
1371658_at	Cox4nb	Cox4nb	COX4 neighbor	Q5FVL2	29	0.571424	0.199965	0.176297	-0.166328	0.381794	-0.0218004	0.785389	-0.569923	0.237267	474 +/- 14	472 +/- 11	442 +/- 8	485 +/- 29											0.0963764	0.241208	0.263557	0.581635	1.4557	1.59057
1370888_at	Cox5a	Cox5a	cytochrome c oxidase, subunit Va	P11240	29	0.263969	0.733798	0.833361	-0.331417	0.0997368	0.0380779	0.161396	-0.393076	-0.269758	6427 +/- 116	6441 +/- 97	6288 +/- 58	6345 +/- 125											0.0966055	0.241229	0.264126	0.582574	1.45472	1.5928
1386887_at	Cox5b	Cox5b	cytochrome c oxidase subunit Vb	P12075	29	0.801427	0.806061	0.854386	-0.0737199	0.0719617	0.0181828	0.125741	-0.127499	-0.0199409	5700 +/- 103	5708 +/- 148	5640 +/- 95	5699 +/- 193											0.0966893	0.241251	0.26417	0.582636	1.45374	1.59185
1370861_at	Cox6a1	Cox6a1	cytochrome c oxidase, subunit VIa, polypeptide 1	P10818	29	0.934679	0.934112	0.906648	-0.02401	-0.024219	-0.0585751	0.0101372	-0.0583662	0.0103461	7016 +/- 105	6987 +/- 117	6987 +/- 96	6992 +/- 259											0.0967113	0.241687	0.264324	0.582325	1.45527	1.59157
1371321_at	Cox6b1	Cox6b1	cytochrome c oxidase, subunit VIb polypeptide 1	---	29	0.525746	0.805188	0.74196	-0.186633	-0.0722929	-0.16885	0.024264	-0.283189	-0.0900756	7021 +/- 175	6935 +/- 141	6877 +/- 120	6889 +/- 124											0.096841	0.241697	0.264415	0.582664	1.45422	1.59091
1377097_at	Cox6b2	Cox6b2	cytochrome c oxidase subunit VIb polypeptide 2	Q6YFQ1	18	0.925491	0.199359	0.165622	-0.027397	-0.382326	0.0318638	-0.796516	0.386793	-0.441587	53 +/- 4	54 +/- 5	59 +/- 3	48 +/- 3											0.0969027	0.242088	0.264428	0.582592	1.45547	1.58978
1367757_at	Cox6c	Cox6c	cytochrome c oxidase, subunit VIc	P11951	29	0.11795	0.780053	0.613116	-0.4696	0.0818659	-0.0666354	0.230367	-0.618102	-0.321099	9913 +/- 229	9861 +/- 232	9433 +/- 251	9612 +/- 129											0.0969037	0.242387	0.264516	0.582157	1.45616	1.5891
1370767_at	Cox6c1	Cox6c1	cytochrome c oxidase subunit VIc-1	P11950	27	0.954176	0.579749	0.190359	-0.0168334	-0.162719	0.227666	-0.553103	0.373551	-0.407218	96 +/- 4	101 +/- 8	104 +/- 7	92 +/- 6											0.0970401	0.242451	0.264545	0.582535	1.45544	1.58807
1367629_at	Cox7a2	Cox7a2	cytochrome c oxidase, subunit VIIa 2	P35171	29	0.286868	0.639245	0.869985	-0.31561	-0.137621	-0.0896616	-0.18558	-0.267651	-0.363569	8766 +/- 197	8714 +/- 142	8609 +/- 168	8501 +/- 148											0.0970785	0.242833	0.26473	0.582324	1.45663	1.58798
1371387_at	Cox7b	Cox7b	cytochrome c oxidase subunit VIIb	P80431	29	0.217957	0.94598	0.602133	-0.366527	-0.0198488	-0.172988	0.13329	-0.519665	-0.213388	8362 +/- 254	8226 +/- 253	7955 +/- 128	8060 +/- 209											0.0971467	0.242934	0.265027	0.582292	1.45613	1.58856
1388113_at	Cox8a	Cox8a	cytochrome c oxidase, subunit VIIIa	A0JMZ9	29	0.285992	0.746015	0.781794	-0.316197	0.0949813	0.176182	0.013781	-0.234997	-0.397398	8667 +/- 122	8745 +/- 121	8563 +/- 128	8570 +/- 141											0.0973035	0.243052	0.265102	0.582791	1.45574	1.58781
1368418_a_at	Cp	Cp	ceruloplasmin	O88750	17	0.906658	0.415565	0.456199	0.0343524	-0.240103	-0.459611	-0.0205963	-0.185155	0.25386	251 +/- 86	173 +/- 12	220 +/- 13	216 +/- 13											0.0974124	0.243131	0.265125	0.583003	1.45511	1.58675
1375943_at	Cp110	Cp110	CP110 protein	---	29	0.0792585	0.776562	0.950015	0.530621	0.0832026	0.101567	0.0648387	0.548985	0.512258	1302 +/- 73	1323 +/- 38	1414 +/- 48	1428 +/- 71											0.0974188	0.243146	0.265205	0.582601	1.45411	1.58602
1371151_at	Cpa3	Cpa3	carboxypeptidase A3, mast cell	P21961	12	0.712694	0.935776	0.854562	0.108018	0.0236059	0.0773188	-0.0301071	0.161731	0.0543054	35 +/- 3	36 +/- 3	37 +/- 5	36 +/- 4											0.0974769	0.243154	0.265326	0.582509	1.45305	1.58555
1391024_at	Cpa4	Cpa4	carboxypeptidase A4	---	25	0.757628	0.431573	0.998633	-0.0904854	-0.231848	-0.23235	-0.231346	-0.0909875	-0.0899833	47 +/- 4	43 +/- 4	46 +/- 7	42 +/- 5											0.0977916	0.243252	0.2654	0.583949	1.45254	1.5848
1369215_a_at	Cpd	Cpd	carboxypeptidase D	Q9JHW1	29	0.354538	0.599568	0.770941	0.273583	0.154228	0.0688685	0.239587	0.188224	0.358942	1978 +/- 69	1995 +/- 64	2023 +/- 57	2080 +/- 86											0.0980696	0.243497	0.265691	0.585168	1.45291	1.58534
1386921_at	Cpe	Cpe	carboxypeptidase E	P15087	29	0.536816	0.684423	0.831275	-0.181629	-0.119258	-0.181701	-0.0568153	-0.244071	-0.119186	12905 +/- 433	12667 +/- 242	12585 +/- 418	12511 +/- 394											0.0982538	0.243847	0.265799	0.585826	1.45391	1.5848
1371129_at	Cpg1	Cpg1	candidate plasticity gene 1	Q08302	17	0.306147	0.406275	0.998327	0.302989	0.244986	0.244371	0.2456	0.302375	0.303603	60 +/- 8	66 +/- 7	68 +/- 3	74 +/- 9											0.0983168	0.244034	0.265939	0.585761	1.45393	1.58444
1398357_at	Cplx1	Cplx1	complexin 1	P63041	29	0.416814	0.74332	0.864133	-0.239452	0.0960281	0.0458879	0.146168	-0.289593	-0.189312	5979 +/- 148	6001 +/- 112	5842 +/- 110	5911 +/- 178											0.0984432	0.244056	0.266163	0.586073	1.45297	1.58458
1368584_a_at	Cplx2	Cplx2	complexin 2	P84087	29	0.77032	0.773061	0.622538	0.0855975	-0.0845452	0.0600084	-0.229099	0.230151	-0.058956	1185 +/- 64	1204 +/- 77	1260 +/- 104	1185 +/- 140											0.0984878	0.244153	0.266426	0.585899	1.45245	1.58495
1384779_at	Cplx3	Cplx3	complexin 3	---	21	0.903909	0.70838	0.968616	-0.0353692	0.109722	0.121247	0.0981968	-0.0238439	-0.0468945	110 +/- 14	116 +/- 11	108 +/- 18	114 +/- 21											0.0987565	0.244268	0.26677	0.587057	1.45205	1.58581
1387503_at	Cpn1	Cpn1	carboxypeptidase N, polypeptide 1	Q9EQV8	4	0.856793	0.241687	0.0180555	-0.0528792	-0.347794	-1.08171	0.386127	-0.7868	0.681041	64 +/- 5	46 +/- 4	51 +/- 5	57 +/- 4											0.0988371	0.244445	0.267258	0.587095	1.45201	1.58752
1377168_at	Cpne9	Cpne9	copine family member IX	Q5BJS7	29	0.288174	0.330272	0.335555	-0.314736	0.287959	0.572729	0.00318915	-0.0299662	-0.599506	201 +/- 10	227 +/- 18	200 +/- 9	200 +/- 11											0.0992241	0.245	0.267621	0.588953	1.45422	1.58849
1377998_at	Cpox	Cpox	coproporphyrinogen oxidase	Q3B7D0	29	0.211257	0.824354	0.144345	0.372095	0.0650485	0.502104	-0.372007	0.80915	-0.06496	904 +/- 18	949 +/- 23	976 +/- 38	943 +/- 17											0.0992854	0.245036	0.267893	0.588876	1.45334	1.58891
1370151_at	Cps1	Cps1	carbamoyl-phosphate synthetase 1, mitochondrial	P07756	28	0.441939	0.691671	0.20128	0.226603	0.116359	-0.264284	0.497003	-0.15404	0.607246	47 +/- 4	43 +/- 3	45 +/- 5	51 +/- 4											0.0993197	0.245104	0.267946	0.588638	1.45266	1.58803
1373531_at	Cpsf1	Cpsf1	cleavage and polyadenylation specific factor 1	---	29	0.855303	0.649468	0.606689	0.0534361	0.133418	0.284628	-0.0177923	0.204646	-0.0977741	455 +/- 10	465 +/- 10	462 +/- 9	461 +/- 14											0.099345	0.245187	0.268056	0.588348	1.45206	1.5875
1374711_at	Cpsf3	Cpsf3	cleavage and polyadenylation specificity factor 3	Q499P4	29	0.863895	0.289975	0.765484	0.0502289	0.313536	0.226078	0.400993	-0.0372282	0.137686	746 +/- 16	756 +/- 10	744 +/- 7	763 +/- 17											0.0993737	0.2452	0.26808	0.588078	1.45106	1.58646
1390967_a_at	Cpsf3l	Cpsf3l	cleavage and polyadenylation specific factor 3-like	Q3MHC2	29	0.0315074	0.816995	0.841547	0.660792	-0.0678249	-0.12641	-0.00923989	0.602207	0.719377	375 +/- 9	369 +/- 17	404 +/- 16	404 +/- 9											0.0995163	0.245335	0.268157	0.588483	1.45077	1.58573
1398356_at	Cpsf5	Cpsf5	cleavage and polyadenylation specific factor 5	Q4KM65	29	0.813379	0.72466	0.799656	-0.0691915	-0.103312	-0.177705	-0.0289194	-0.143584	0.0052012	1253 +/- 41	1218 +/- 46	1225 +/- 75	1219 +/- 67											0.0997862	0.245439	0.268238	0.589639	1.45031	1.58503
1395425_at	Cpsf6	Cpsf6	cleavage and polyadenylation specific factor 6	---	29	0.998453	0.966467	0.884524	-0.000567987	0.0123149	0.0548683	-0.0302384	0.0419853	-0.0431213	2720 +/- 75	2737 +/- 101	2733 +/- 78	2724 +/- 86											0.0998219	0.245581	0.268574	0.58941	1.45006	1.58583
1386946_at	Cpt1a	Cpt1a	carnitine palmitoyltransferase 1a, liver	P32198	29	0.617462	0.640922	0.419706	0.146677	-0.136929	-0.374878	0.10102	-0.0912724	0.384626	776 +/- 19	756 +/- 15	771 +/- 10	776 +/- 14											0.0999629	0.245585	0.268634	0.589803	1.449	1.585
1367742_at	Cpt1b	Cpt1b	carnitine palmitoyltransferase 1b, muscle	O70253	29	0.71943	0.882148	0.985075	-0.105365	-0.0434359	-0.0489159	-0.0379559	-0.110845	-0.0998852	104 +/- 4	103 +/- 4	102 +/- 8	101 +/- 2											0.100093	0.245696	0.268701	0.590133	1.44858	1.58422
1375033_at	Cpt1c	Cpt1c	carnitine palmitoyltransferase 1c	Q3KR63	29	0.431933	0.61753	0.107482	0.231665	-0.146648	-0.630851	0.337555	-0.252538	0.715868	941 +/- 17	903 +/- 22	926 +/- 12	946 +/- 12											0.100194	0.245874	0.268936	0.59029	1.44855	1.58442
1387798_a_at	Cr1l	Cr1l	complement component (3b/4b) receptor 1-like	O35520	29	0.719212	0.817874	0.61591	-0.105451	-0.0674927	-0.21482	0.079835	-0.252779	0.0418766	684 +/- 27	668 +/- 18	665 +/- 20	671 +/- 20											0.100279	0.245904	0.269041	0.590347	1.44765	1.58387
1391074_at	Crabp1	Crabp1	cellular retinoic acid binding protein 1	P62966	29	0.131363	0.98094	0.654176	0.452387	0.00699833	0.138491	-0.124494	0.58388	0.320895	96 +/- 8	101 +/- 13	117 +/- 9	112 +/- 11											0.100439	0.245944	0.269089	0.590853	1.44682	1.58297
1370391_at	Crabp2	Crabp2	cellular retinoic acid binding protein 2	P51673	8	0.360638	0.32355	0.297591	-0.270075	-0.292068	-0.600587	0.0164504	-0.578593	0.0384436	110 +/- 41	62 +/- 7	64 +/- 6	65 +/- 4											0.100529	0.24604	0.269131	0.590946	1.44631	1.58204
1371886_at	Crat	Crat	carnitine acetyltransferase	Q704S8	29	0.441065	0.895933	0.550387	-0.227042	0.0383223	0.213891	-0.137247	-0.0514729	-0.402611	889 +/- 18	917 +/- 22	883 +/- 46	865 +/- 61											0.100742	0.246283	0.269283	0.591759	1.44666	1.58177
1381972_at	Crbn	Crbn	cereblon	Q56AP7	29	0.025911	0.073012	0.622201	-0.686856	0.54279	0.398096	0.687484	-0.83155	-0.542162	1694 +/- 39	1735 +/- 19	1607 +/- 27	1679 +/- 30											0.100926	0.246341	0.269301	0.592396	1.44593	1.5807
1369994_at	Crcp	Crcp	calcitonin gene-related peptide-receptor component protein	Q8VHM6	29	0.778832	0.385784	0.792982	0.0823335	-0.256012	-0.332942	-0.179081	0.00540273	0.159264	962 +/- 25	939 +/- 18	963 +/- 15	950 +/- 19											0.101015	0.246726	0.269536	0.592484	1.44712	1.5809
1369708_a_at	Creb1	Creb1	cAMP responsive element binding protein 1	P15337	29	0.672013	0.444384	0.637111	-0.12425	0.225376	0.0868751	0.363878	-0.262751	0.0142515	148 +/- 9	151 +/- 9	139 +/- 8	151 +/- 13											0.101061	0.246738	0.269571	0.592311	1.44612	1.57994
1372990_at	Creb3	Creb3	cAMP responsive element binding protein 3	Q6P6G3	29	0.282041	0.965449	0.151021	0.318865	-0.0126892	-0.442293	0.416914	-0.110739	0.748468	546 +/- 10	532 +/- 7	543 +/- 10	557 +/- 11											0.10114	0.246757	0.269924	0.592335	1.44516	1.58084
1374575_at	Creb3l1	Creb3l1	cAMP responsive element binding protein 3-like 1	Q66HA2	28	0.931839	0.335619	0.708697	0.0250568	-0.284731	-0.175134	-0.394328	0.134654	-0.08454	155 +/- 8	147 +/- 18	161 +/- 12	143 +/- 13											0.101324	0.247072	0.269989	0.592979	1.44593	1.58006
1379565_at	Creb3l2	Creb3l2	cAMP responsive element binding protein 3-like 2	Q6QDP7	29	0.799916	0.894501	0.711868	0.0742937	-0.038853	0.0694913	-0.147197	0.182638	-0.0340506	60 +/- 6	62 +/- 8	65 +/- 8	61 +/- 7											0.101468	0.247343	0.27032	0.593379	1.44645	1.58083
1382264_at	Crebbp	Crebbp	CREB binding protein	Q6JHU9	29	0.809319	0.520005	0.622371	-0.0707277	0.18925	0.333873	0.0446268	0.0738954	-0.215351	913 +/- 23	939 +/- 16	919 +/- 25	922 +/- 24											0.101476	0.247419	0.270463	0.59299	1.44583	1.58049
1390399_at	Crebl2	Crebl2	cAMP responsive element binding protein-like 2	Q5BJU6	29	0.987043	0.631842	0.738128	-0.00475741	0.140682	0.0426339	0.23873	-0.102806	0.0932908	875 +/- 17	878 +/- 22	867 +/- 23	885 +/- 27											0.101728	0.247442	0.270478	0.594025	1.4449	1.57942
1381968_at	Creg1	Creg1	cellular repressor of E1A-stimulated genes 1	---	29	0.042431	0.51326	0.575109	0.62021	-0.192345	-0.0276183	-0.357072	0.784937	0.455483	523 +/- 10	522 +/- 15	567 +/- 24	547 +/- 10											0.101752	0.247659	0.27055	0.593726	1.4451	1.57867
1396060_at	Creg2	Creg2	cellular repressor of E1A-stimulated genes 2	---	28	0.17081	0.112742	0.666615	-0.408975	0.476723	0.603156	0.35029	-0.282542	-0.535408	149 +/- 7	168 +/- 10	140 +/- 11	151 +/- 3											0.101758	0.247835	0.270574	0.593325	1.44507	1.57765
1388594_at	Creld1	Creld1	cysteine-rich with EGF-like domains 1	Q4V7F2	29	0.384987	0.817996	0.790673	0.256448	-0.0674468	-0.145257	0.0103637	0.178638	0.334259	581 +/- 20	572 +/- 17	593 +/- 18	594 +/- 22											0.101908	0.24785	0.270622	0.593762	1.44409	1.57677
1377016_at	Creld2	Creld2	cysteine-rich with EGF-like domains 2	Q4G063	29	0.512525	0.347047	0.949264	0.192684	-0.277948	-0.259308	-0.296589	0.211325	0.174044	455 +/- 21	441 +/- 15	467 +/- 9	450 +/- 13											0.101969	0.247948	0.270896	0.593683	1.4436	1.57721
1378925_at	Crem	Crem	cAMP responsive element modulator	Q03061	29	0.0896969	0.149714	0.584487	0.512019	0.431041	0.270365	0.591717	0.351343	0.672695	575 +/- 10	586 +/- 7	590 +/- 12	616 +/- 22											0.102288	0.248105	0.270935	0.5951	1.44345	1.57628
1369303_at	Crh	Crh	corticotropin releasing hormone	P01143	29	0.56847	0.949145	0.224609	-0.167615	-0.0186842	0.342442	-0.379811	0.193511	-0.528741	100 +/- 7	109 +/- 7	105 +/- 9	96 +/- 4											0.102424	0.248365	0.270943	0.595454	1.44391	1.57517
1369908_at	Crhbp	Crhbp	corticotropin releasing hormone binding protein	O35761	29	0.971816	0.384689	0.913851	-0.0103494	0.256611	0.224917	0.288306	-0.0420435	0.0213447	222 +/- 10	231 +/- 9	220 +/- 15	232 +/- 14											0.102646	0.248617	0.270981	0.596313	1.44431	1.57423
1387683_at	Crhr1	Crhr1	corticotropin releasing hormone receptor 1	P35353	27	0.692996	0.440806	0.572376	-0.115831	0.227172	0.0612585	0.393086	-0.281745	0.050083	74 +/- 6	76 +/- 6	68 +/- 6	77 +/- 7											0.10285	0.248639	0.270998	0.597055	1.44338	1.57318
1369495_at	Crhr2	Crhr2	corticotropin releasing hormone receptor 2	A1YKY1	29	0.823846	0.524732	0.0888028	0.0652398	-0.187094	-0.700632	0.326444	-0.448298	0.578778	62 +/- 4	51 +/- 3	55 +/- 5	60 +/- 6											0.10291	0.248748	0.271146	0.596967	1.44296	1.57289
1398622_at	Crim1	Crim1	cysteine rich transmembrane BMP regulator 1 (chordin like)	---	29	0.207529	0.827142	0.63802	-0.375252	0.0639981	-0.0741279	0.202124	-0.513378	-0.237126	3406 +/- 122	3369 +/- 141	3147 +/- 110	3249 +/- 214											0.102923	0.24877	0.271212	0.596608	1.44203	1.57211
1367604_at	Crip2	Crip2	cysteine-rich protein 2	P36201	29	0.740012	0.159677	0.546352	-0.0973146	-0.420329	-0.597691	-0.242967	-0.274677	0.0800477	1673 +/- 36	1596 +/- 40	1638 +/- 21	1606 +/- 49											0.103016	0.248885	0.271331	0.59671	1.44164	1.57165
1387222_at	Cript	Cript	cysteine-rich PDZ-binding protein	Q792Q4	29	0.758335	0.495841	0.323182	-0.0902129	0.200446	-0.0918494	0.492741	-0.382508	0.202082	1214 +/- 21	1208 +/- 17	1190 +/- 16	1220 +/- 14											0.10308	0.249149	0.271416	0.596643	1.44211	1.571
1387922_at	Crispld2	Crispld2	cysteine-rich secretory protein LCCL domain containing 2	Q924Y1	3	0.779228	0.35213	0.346276	0.0821816	-0.27498	-0.553381	0.00342151	-0.19622	0.360583	80 +/- 17	59 +/- 7	73 +/- 7	73 +/- 7											0.103297	0.249169	0.271445	0.597463	1.44118	1.57002
1369912_at	Crk	Crk	v-crk sarcoma virus CT10 oncogene homolog (avian)	Q63768	29	0.665125	0.888212	0.531867	0.127037	0.0411849	0.225044	-0.142674	0.310896	-0.0568218	415 +/- 33	441 +/- 33	451 +/- 38	434 +/- 29											0.103321	0.249399	0.271665	0.597168	1.44146	1.57015
1395605_at	Crkl	Crkl	v-crk sarcoma virus CT10 oncogene homolog (avian)-like	Q5U2U2	29	0.932791	0.990831	0.754902	0.0247059	0.00336621	0.094905	-0.0881726	0.116245	-0.0668329	220 +/- 9	223 +/- 6	224 +/- 16	221 +/- 6											0.103431	0.249613	0.271678	0.597365	1.44164	1.56908
1396320_at	Crkrs	Crkrs	Cdc2-related kinase, arginine/serine-rich	Q3MJK5	29	0.0447629	0.685655	0.416682	0.612788	0.118764	0.358285	-0.120757	0.852309	0.373267	266 +/- 12	278 +/- 7	294 +/- 7	290 +/- 11											0.103825	0.249954	0.271692	0.599208	1.44256	1.56802
1379525_at	Crls1	Crls1	cardiolipin synthase 1	Q5U2V5	29	0.879081	0.790304	0.607194	0.0445754	0.0779511	0.228948	-0.0730458	0.195572	-0.106421	613 +/- 15	630 +/- 17	628 +/- 23	622 +/- 33											0.103928	0.250128	0.271925	0.599364	1.44252	1.56822
1387899_at	Crmp1	Crmp1	collapsin response mediator protein 1	Q62950	29	0.0323567	0.658434	0.648714	-0.657212	0.129756	0.263483	-0.00397133	-0.523485	-0.79094	2143 +/- 44	2199 +/- 71	2031 +/- 76	2030 +/- 44											0.10399	0.250191	0.27211	0.599282	1.44183	1.56815
1387300_at	Crnkl1	Crnkl1	Crn, crooked neck-like 1 (Drosophila)	P63155	29	0.126302	0.364553	0.521906	0.458704	-0.267844	-0.0794625	-0.456226	0.647086	0.270322	344 +/- 9	341 +/- 8	368 +/- 14	351 +/- 10											0.104055	0.250231	0.272237	0.599221	1.44101	1.56774
1399018_at	Crop	Crop	cisplatin resistance-associated overexpressed protein	---	29	0.859162	0.419327	0.884043	-0.0519946	-0.238146	-0.195413	-0.280878	-0.00926221	-0.094727	4192 +/- 72	4141 +/- 71	4190 +/- 94	4117 +/- 54											0.104418	0.250371	0.27257	0.60088	1.44077	1.56851
1368426_at	Crot	Crot	carnitine O-octanoyltransferase	P11466	29	0.618015	0.360701	0.984484	0.146445	-0.270039	-0.264342	-0.275735	0.152142	0.140748	1171 +/- 25	1138 +/- 35	1191 +/- 36	1156 +/- 52											0.104536	0.250416	0.272941	0.601118	1.43998	1.56951
1368381_at	Crtac1	Crtac1	cartilage acidic protein 1	Q5EB82	29	0.398705	0.968367	0.75299	0.249017	-0.0116171	-0.103895	0.080661	0.156738	0.341295	1271 +/- 36	1254 +/- 29	1297 +/- 62	1310 +/- 65											0.104614	0.250462	0.273113	0.60113	1.43921	1.56936
1371847_at	Crtap	Crtap	cartilage associated protein	---	29	0.941663	0.574566	0.233662	0.0214379	-0.164962	-0.51893	0.189005	-0.33253	0.375405	176 +/- 19	155 +/- 6	163 +/- 4	170 +/- 5											0.104623	0.250503	0.273276	0.600748	1.43839	1.56916
1373828_at	Crtc2	Crtc2	CREB regulated transcription coactivator 2	Q3LRZ1	29	0.164817	0.465017	0.659119	0.415011	-0.215186	-0.0857088	-0.344663	0.544488	0.285534	303 +/- 10	300 +/- 13	322 +/- 8	310 +/- 7											0.104643	0.25059	0.273558	0.600427	1.43785	1.56964
1392640_at	Cry1	Cry1	cryptochrome 1 (photolyase-like)	Q32Q86	29	0.790827	0.403183	0.515547	0.0777519	0.246627	0.43792	0.0553332	0.269045	-0.113541	347 +/- 11	365 +/- 14	358 +/- 11	360 +/- 11											0.104674	0.25059	0.273921	0.600169	1.43681	1.57059
1369446_at	Cry2	Cry2	cryptochrome 2 (photolyase-like)	Q923I8	22	0.389443	0.673042	0.782088	-0.254016	0.123835	0.204922	0.0427467	-0.172928	-0.335103	309 +/- 7	321 +/- 22	299 +/- 20	301 +/- 15											0.104678	0.250744	0.27398	0.599759	1.43665	1.56979
1370026_at	Cryab	Cryab	crystallin, alpha B	P23928	29	0.0010218	0.488854	0.487589	1.07789	0.203739	0.408077	-0.000599239	1.28223	0.873556	1323 +/- 46	1447 +/- 68	1713 +/- 89	1713 +/- 151											0.104787	0.250988	0.274014	0.599953	1.43701	1.56885
1374384_at	Cryga	Cryga	crystallin, gamma A	---	29	0.326899	0.809689	0.656648	-0.290013	-0.0705874	0.0598962	-0.201071	-0.15953	-0.420497	145 +/- 10	147 +/- 7	141 +/- 5	136 +/- 5											0.104869	0.251303	0.274496	0.599985	1.43778	1.57048
1376051_at	Cryl1	Cryl1	crystallin, lambda 1	Q811X6	29	0.153823	0.791314	0.7261	0.426556	0.0775664	0.180314	-0.025181	0.529304	0.323809	436 +/- 9	444 +/- 12	460 +/- 19	459 +/- 7											0.104969	0.251305	0.274602	0.600123	1.43675	1.56995
1368059_at	Crym	Crym	crystallin, mu	Q9QYU4	29	0.157793	0.677523	0.528302	-0.422312	0.122029	-0.0634437	0.307501	-0.607785	-0.23684	6618 +/- 181	6571 +/- 202	6163 +/- 245	6393 +/- 244											0.105202	0.251431	0.274682	0.601027	1.43644	1.56927
1374628_at	Cryz	Cryz	crystallin, zeta	Q6AYT0	29	0.129516	0.371893	0.172442	0.45467	-0.263703	-0.671064	0.143657	0.047309	0.86203	230 +/- 4	219 +/- 5	231 +/- 5	233 +/- 5											0.105355	0.251473	0.274701	0.601464	1.43564	1.56825
1392506_at	Cryzl1	Cryzl1	crystallin, zeta (quinone reductase)-like 1	Q5XI39	29	0.930569	0.101143	0.995951	-0.0255244	-0.493636	-0.495123	-0.492149	-0.0270112	-0.0240377	2107 +/- 31	2051 +/- 16	2104 +/- 34	2048 +/- 50											0.105403	0.251588	0.274878	0.601308	1.43527	1.56813
1369967_at	Cs	Cs	citrate synthase	Q0QEL8	29	0.50555	0.21489	0.846729	-0.195911	0.369059	0.425703	0.312416	-0.139268	-0.252554	1482 +/- 25	1552 +/- 60	1459 +/- 50	1510 +/- 48											0.105469	0.251768	0.275085	0.60125	1.43526	1.56818
1398286_at	Csad	Csad	cysteine sulfinic acid decarboxylase	P70713	29	0.015479	0.612646	0.549015	0.753604	0.148699	0.324877	-0.0274795	0.929782	0.577425	546 +/- 13	564 +/- 16	598 +/- 17	597 +/- 19											0.105514	0.251782	0.275533	0.601074	1.43431	1.56961
1370376_a_at	Csda	Csda	cold shock domain protein A	Q3KRC7	29	0.742079	0.0366136	0.317377	0.0965105	-0.640461	-0.344567	-0.936355	0.392404	-0.199383	482 +/- 14	453 +/- 23	516 +/- 28	436 +/- 35											0.105666	0.2519	0.2756	0.601507	1.43395	1.56886
1388133_at	Csdc2	Csdc2	cold shock domain containing C2, RNA binding	Q63430	29	0.685899	0.556749	0.626469	0.118667	0.172755	0.0298404	0.31567	-0.0242481	0.261582	434 +/- 12	435 +/- 12	433 +/- 16	448 +/- 13											0.105668	0.25192	0.275691	0.601086	1.43303	1.56825
1387863_at	Csde1	Csde1	cold shock domain containing E1, RNA binding	P18395	29	0.725331	0.745908	0.612268	0.103049	-0.0950233	-0.243881	0.0538345	-0.0458088	0.251907	3836 +/- 75	3761 +/- 99	3822 +/- 78	3839 +/- 102											0.105904	0.251926	0.275769	0.601997	1.43204	1.56757
1379631_at	Csf1	Csf1	colony stimulating factor 1 (macrophage)	Q6GMN4	29	0.0043181	0.531433	0.988728	0.910234	0.184055	0.179916	0.188193	0.906096	0.914373	226 +/- 12	233 +/- 13	259 +/- 7	266 +/- 8											0.105997	0.252076	0.27587	0.602091	1.43186	1.56702
1388784_at	Csf1r	Csf1r	colony stimulating factor 1 receptor	Q3B7T5	29	0.000212713	0.73409	0.753908	1.25515	0.0996227	0.0076996	0.191546	1.16323	1.34707	789 +/- 17	790 +/- 25	902 +/- 21	920 +/- 48											0.106123	0.252204	0.276036	0.602378	1.43157	1.56684
1383840_at	Csgalnact1	Csgalnact1	chondroitin sulfate N-acetylgalactosaminyltransferase 1	---	26	0.763344	0.114946	0.563942	-0.0882807	-0.473676	-0.304082	-0.643271	0.0813138	-0.257875	146 +/- 4	140 +/- 5	148 +/- 8	135 +/- 6											0.106169	0.252281	0.276056	0.602208	1.43097	1.56583
1373184_at	Csgalnact2	Csgalnact2	chondroitin sulfate N-acetylgalactosaminyltransferase 2	---	29	0.524215	0.94492	0.860258	0.187329	-0.0202389	-0.0718245	0.0313467	0.135744	0.238915	297 +/- 13	294 +/- 7	302 +/- 12	303 +/- 7											0.106232	0.252481	0.276124	0.602136	1.43109	1.5651
1371592_at	Csk	Csk	c-src tyrosine kinase	P32577	29	0.398924	0.448618	0.492506	0.248899	-0.223263	-0.425277	-0.0212486	0.0468855	0.450913	526 +/- 21	493 +/- 24	530 +/- 23	528 +/- 21											0.106244	0.252669	0.27616	0.601772	1.43113	1.56419
1368913_at	Csn2	Csn2	casein beta	P02665	8	0.805812	0.428523	0.496852	0.0720562	-0.233406	-0.0334356	-0.433377	0.272027	-0.127914	21 +/- 3	21 +/- 3	24 +/- 3	19 +/- 5											0.106476	0.252723	0.276168	0.602651	1.43041	1.56311
1374646_at	Csnk1a1	Csnk1a1	casein kinase 1, alpha 1	A0JPL2	29	0.0580016	0.904446	0.609835	-0.576224	-0.0351708	0.114712	-0.185053	-0.426342	-0.726107	4541 +/- 70	4567 +/- 61	4443 +/- 63	4401 +/- 68											0.106482	0.25278	0.276438	0.602256	1.42971	1.56352
1373332_at	Csnk1d	Csnk1d	casein kinase 1, delta	Q06486	29	0.185348	0.540897	0.815192	-0.395001	0.179798	0.248304	0.111292	-0.326495	-0.463508	1627 +/- 32	1661 +/- 29	1583 +/- 43	1598 +/- 55											0.106544	0.252984	0.276505	0.602176	1.42985	1.56279
1369804_a_at	Csnk1e	Csnk1e	casein kinase 1, epsilon	Q99PS2	29	0.540864	0.589474	0.594802	0.179813	-0.158534	-0.00227769	-0.314791	0.33607	0.0235565	198 +/- 10	198 +/- 8	209 +/- 12	199 +/- 8											0.106685	0.253117	0.276669	0.602545	1.42958	1.5626
1387586_at	Csnk1g1	Csnk1g1	casein kinase 1, gamma 1	Q62761	29	0.104674	0.727683	0.824597	0.488323	-0.102128	-0.037171	-0.167084	0.55328	0.423367	162 +/- 11	161 +/- 11	187 +/- 17	180 +/- 14											0.1068	0.253265	0.276943	0.602767	1.4294	1.56303
1387792_at	Csnk1g2	Csnk1g2	casein kinase 1, gamma 2	Q499U5	29	0.0114551	0.426134	0.875951	0.791521	-0.234631	-0.188892	-0.280371	0.83726	0.745782	600 +/- 19	588 +/- 18	655 +/- 21	637 +/- 16											0.10688	0.253393	0.277059	0.602789	1.4291	1.56257
1372582_at	Csnk1g3	Csnk1g3	casein kinase 1, gamma 3	---	29	0.679909	0.882077	0.800991	0.12107	0.0434622	0.117348	-0.0304233	0.194955	0.0471841	2258 +/- 48	2283 +/- 68	2300 +/- 68	2293 +/- 55											0.106962	0.253477	0.277127	0.602824	1.42856	1.56184
1384339_s_at	Csnk2a1	Csnk2a1	casein kinase 2, alpha 1 polypeptide	P19139	29	0.904104	0.677194	0.276669	0.0352973	-0.122161	-0.444694	0.200372	-0.287236	0.357831	784 +/- 33	727 +/- 26	747 +/- 15	773 +/- 70											0.107161	0.253558	0.277215	0.603516	1.428	1.56123
1371326_at	Csnk2a2	Csnk2a2	casein kinase 2, alpha prime polypeptide	---	29	0.896771	0.0166892	0.146432	0.0380117	0.744006	0.30931	1.1787	-0.396685	0.472708	783 +/- 13	800 +/- 16	763 +/- 11	824 +/- 20											0.107203	0.253601	0.277596	0.60332	1.42723	1.56227
1387108_at	Csnk2b	Csnk2b	casein kinase 2, beta subunit	P67874	29	0.209339	0.591604	0.726556	-0.373714	0.157623	0.0550536	0.260192	-0.476283	-0.271145	2715 +/- 67	2727 +/- 63	2616 +/- 29	2670 +/- 69											0.107389	0.253638	0.277939	0.603937	1.42642	1.56309
1384162_at	Csnrp2	Csnrp2	cysteine-serine-rich nuclear protein 2	---	29	0.0870184	0.208982	0.271416	-0.516608	0.374016	0.0478451	0.700188	-0.842779	-0.190437	772 +/- 17	775 +/- 15	721 +/- 16	764 +/- 24											0.107392	0.253814	0.278138	0.603529	1.4264	1.5631
1385044_at	Csnrp3	Csnrp3	cysteine-serine-rich nuclear protein 3	---	29	0.608239	0.696642	0.361999	0.150556	0.114378	-0.154919	0.383676	-0.118742	0.419853	456 +/- 28	439 +/- 24	443 +/- 16	486 +/- 59											0.107458	0.253834	0.278341	0.603471	1.4255	1.56313
1368685_at	Cspg4	Cspg4	chondroitin sulfate proteoglycan 4	Q00657	29	0.0732156	0.211543	0.974494	0.542379	-0.371854	-0.362489	-0.38122	0.551745	0.533013	159 +/- 5	152 +/- 4	170 +/- 8	162 +/- 8											0.107523	0.254005	0.278567	0.603407	1.42545	1.56329
1368704_a_at	Cspg5	Cspg5	chondroitin sulfate proteoglycan 5	Q9ERQ6	29	0.709791	0.953122	0.987894	-0.109164	0.0172211	0.0127764	0.0216657	-0.113609	-0.10472	1384 +/- 71	1387 +/- 90	1353 +/- 74	1359 +/- 71											0.10755	0.254153	0.278947	0.603133	1.42527	1.56431
1370057_at	Csrp1	Csrp1	cysteine and glycine-rich protein 1	P47875	29	0.000784866	0.89092	0.293541	1.10795	0.0401805	0.351355	-0.270994	1.41913	0.796779	2560 +/- 75	2660 +/- 82	2961 +/- 64	2885 +/- 106											0.107683	0.25417	0.279077	0.603453	1.42436	1.56393
1370282_at	Csrp2	Csrp2	cysteine and glycine-rich protein 2	Q5U202	29	0.0151323	0.315433	0.269089	-0.756483	-0.297109	-0.624908	0.0306898	-1.08428	-0.428684	317 +/- 12	299 +/- 5	286 +/- 6	287 +/- 5											0.107712	0.254191	0.279302	0.603189	1.42347	1.56409
1370855_at	Cst3	Cst3	cystatin C	P14841	29	0.512594	0.827485	0.520797	0.192652	-0.0638688	-0.252756	0.125019	0.00376453	0.38154	12892 +/- 279	12629 +/- 228	12896 +/- 377	13026 +/- 320											0.107747	0.254605	0.279319	0.602958	1.42478	1.56308
1368162_at	Cst6	Cst6	cystatin E/M	Q8VHC1	29	0.528403	0.866754	0.814604	-0.185426	0.049163	-0.0195652	0.117891	-0.254155	-0.116698	896 +/- 38	893 +/- 42	853 +/- 57	873 +/- 65											0.107856	0.254652	0.279368	0.60314	1.42404	1.56225
1370226_at	Cstb	Cstb	cystatin B	P01041	29	0.0993197	0.987716	0.582469	0.496443	-0.00451032	-0.166055	0.157034	0.334898	0.657988	1912 +/- 65	1883 +/- 41	1968 +/- 33	1995 +/- 42											0.108021	0.254751	0.279369	0.603637	1.42359	1.56116
1395767_at	Cstf1	Cstf1	cleavage stimulation factor, 3' pre-RNA, subunit 1	Q5BJQ6	26	0.83896	0.479197	0.84315	0.0595558	0.208336	0.150352	0.26632	0.00157175	0.11754	177 +/- 5	181 +/- 5	177 +/- 9	184 +/- 9											0.108145	0.254812	0.279557	0.603905	1.42292	1.56111
1375452_at	Ctage5	Ctage5	CTAGE family, member 5	---	29	0.843094	0.484959	0.983172	0.0580051	0.205587	0.199409	0.211766	0.0518265	0.0641837	542 +/- 19	555 +/- 17	545 +/- 11	559 +/- 27											0.108195	0.255024	0.279645	0.603758	1.42311	1.5605
1370029_at	Ctbp1	Ctbp1	C-terminal binding protein 1	Q6AZ26	29	0.165791	0.498224	0.180747	-0.414018	0.199328	0.598656	-0.2	-0.0146899	-0.813346	4175 +/- 82	4328 +/- 63	4171 +/- 59	4120 +/- 88											0.108389	0.255143	0.279692	0.604416	1.42277	1.55966
1387113_at	Ctbp2	Ctbp2	C-terminal binding protein 2	Q9EQH5	29	0.771567	0.818599	0.483062	0.0851183	-0.0672193	-0.27371	0.139271	-0.121372	0.291609	1461 +/- 36	1430 +/- 23	1447 +/- 32	1463 +/- 40											0.108398	0.255157	0.279729	0.604042	1.42184	1.55877
1368331_at	Ctbs	Ctbs	chitobiase, di-N-acetyl-	Q01460	29	0.496335	0.46461	0.243333	-0.200213	-0.215384	-0.561931	0.131163	-0.54676	0.146333	714 +/- 16	685 +/- 14	686 +/- 14	693 +/- 16											0.108431	0.255311	0.279783	0.6038	1.4217	1.55798
1370337_at	Ctcf	Ctcf	CCCTC-binding factor	Q9R1D1	29	0.359463	0.156861	0.733496	0.270748	-0.423301	-0.323447	-0.523156	0.370602	0.170893	1000 +/- 24	969 +/- 32	1036 +/- 22	985 +/- 32											0.108468	0.255522	0.279967	0.60358	1.42188	1.55791
1388533_at	Ctdsp1	Ctdsp1	CTD (carboxy-terminal domain, RNA polymerase II, polypeptide A) small phosphatase 1	Q3B8P1	29	0.654753	0.686255	0.583152	0.131257	-0.118524	0.0427264	-0.279775	0.292507	-0.0299941	596 +/- 23	598 +/- 14	614 +/- 18	596 +/- 14											0.10856	0.255615	0.28003	0.603673	1.4214	1.55717
1387083_at	Ctf1	Ctf1	cardiotrophin 1	Q63086	8	0.764725	0.21042	0.433758	0.087749	-0.3728	-0.603536	-0.142064	-0.142987	0.318485	96 +/- 5	87 +/- 5	94 +/- 3	92 +/- 2											0.108615	0.255658	0.280091	0.603553	1.42064	1.55641
1374516_at	Ctf8	Ctf8	chromosome transmission fidelity factor 8 homolog (S. cerevisiae)	---	29	0.0684323	0.589901	0.53457	0.552298	-0.158351	0.0242883	-0.340991	0.734938	0.369659	484 +/- 16	485 +/- 10	516 +/- 10	501 +/- 14											0.108727	0.255775	0.280132	0.60375	1.42029	1.55554
1367631_at	Ctgf	Ctgf	connective tissue growth factor	Q6IN11	29	0.00143444	0.532064	0.785849	1.03901	0.18377	0.104119	0.263421	0.959363	1.11866	519 +/- 74	537 +/- 34	686 +/- 35	732 +/- 36											0.108834	0.255877	0.280201	0.603925	1.41987	1.55484
1367838_at	Cth	Cth	cystathionase (cystathionine gamma-lyase)	P18757	29	0.623246	0.892279	0.267946	0.144258	0.0396766	-0.288926	0.368279	-0.184345	0.472861	151 +/- 5	144 +/- 8	146 +/- 6	155 +/- 10											0.108895	0.25592	0.280243	0.603839	1.41911	1.55398
1384063_at	Cthrc1	Cthrc1	collagen triple helix repeat containing 1	Q8CG08	28	0.564002	0.900694	0.996301	0.169568	-0.036559	-0.0379171	-0.0352009	0.16821	0.170926	52 +/- 4	52 +/- 2	54 +/- 3	54 +/- 3											0.108919	0.256167	0.280301	0.603548	1.41949	1.55322
1389659_at	Ctla2a	Ctla2a	cytotoxic T lymphocyte-associated protein 2 alpha	---	29	0.00919331	0.206927	0.07427	-0.818796	-0.375766	-0.916034	0.164503	-1.35906	-0.278527	102 +/- 7	88 +/- 2	81 +/- 2	84 +/- 4											0.109013	0.256491	0.280301	0.603647	1.42029	1.55214
1387638_a_at	Ctla4	Ctla4	cytotoxic T-lymphocyte-associated protein 4	Q62859	4	0.981256	0.685008	0.776486	-0.00688241	0.119024	0.202255	0.0357917	0.0763495	-0.0901143	27 +/- 5	30 +/- 4	28 +/- 2	29 +/- 4											0.109285	0.256689	0.280318	0.604732	1.42039	1.55115
1371921_at	Ctnna1	Ctnna1	catenin (cadherin associated protein), alpha 1	Q5U302	29	0.274769	0.350335	0.960979	0.323843	-0.276025	-0.290357	-0.261693	0.309511	0.338176	2252 +/- 36	2201 +/- 54	2305 +/- 59	2260 +/- 46											0.109304	0.256749	0.280321	0.604411	1.41973	1.55008
1369733_at	Ctnnb1	Ctnnb1	catenin (cadherin associated protein), beta 1	Q9WU82	29	0.0590302	0.435468	0.406433	-0.573704	0.229868	-0.0150337	0.47477	-0.818606	-0.328802	1374 +/- 55	1371 +/- 55	1209 +/- 63	1305 +/- 58											0.109567	0.256781	0.280321	0.605448	1.41892	1.549
1375854_at	Ctnnbip1	Ctnnbip1	catenin, beta-interacting protein 1	Q4KM58	29	0.283808	0.791619	0.652623	-0.317668	0.0774502	-0.0546767	0.209577	-0.449795	-0.185541	821 +/- 23	817 +/- 24	784 +/- 16	801 +/- 31											0.109705	0.256788	0.280506	0.605784	1.41797	1.54894
1371633_at	Ctnnbl1	Ctnnbl1	catenin, beta like 1	Q4V8K2	29	0.666057	0.135097	0.921765	-0.126659	-0.447856	-0.476627	-0.419084	-0.155431	-0.097887	830 +/- 18	798 +/- 16	820 +/- 21	792 +/- 23											0.109817	0.256855	0.280587	0.605982	1.41735	1.54831
1383575_at	Ctnnd2	Ctnnd2	catenin (cadherin-associated protein), delta 2	O35116	29	0.632662	0.887972	0.472484	-0.140342	-0.0412737	-0.252838	0.17029	-0.351906	0.0712217	2581 +/- 38	2538 +/- 49	2522 +/- 50	2550 +/- 60											0.109864	0.257239	0.280673	0.605818	1.41848	1.54771
1389135_at	Ctps2	Ctps2	cytidine 5'-triphosphate synthase 2	Q5U2N0	29	0.0345793	0.815465	0.542197	0.648233	-0.0684027	-0.247619	0.110814	0.469016	0.827449	484 +/- 13	473 +/- 9	505 +/- 9	510 +/- 21											0.109932	0.257286	0.280723	0.605772	1.41776	1.5469
1389249_at	Ctr9	Ctr9	Ctr9, Paf1/RNA polymerase II complex component, homolog (S. cerevisiae)	Q32PZ5	29	0.904903	0.772732	0.836459	-0.0350019	0.0846714	0.0241768	0.145166	-0.0954964	0.0254926	754 +/- 4	754 +/- 7	750 +/- 11	755 +/- 20											0.110004	0.257353	0.280954	0.605751	1.41714	1.5471
1384778_at	Ctrc	Ctrc	chymotrypsin C (caldecrin)	P55091	29	0.895531	0.60609	0.685696	0.0384711	-0.151463	-0.270211	-0.0327154	-0.0802767	0.157219	92 +/- 3	86 +/- 9	90 +/- 5	90 +/- 6											0.110023	0.257535	0.281345	0.605433	1.41716	1.54818
1367646_at	Ctsb	Ctsb	cathepsin B	P00787	29	0.351235	0.965803	0.758537	0.275501	0.0125595	0.102694	-0.077575	0.365635	0.185366	5894 +/- 91	5933 +/- 96	6033 +/- 116	6004 +/- 146											0.11036	0.257537	0.281351	0.606863	1.41619	1.54714
1367651_at	Ctsd	Ctsd	cathepsin D	P24268	29	0.000565003	0.536668	0.973572	1.14522	0.181695	0.171991	0.1914	1.13552	1.15493	3165 +/- 91	3209 +/- 66	3458 +/- 50	3508 +/- 81											0.110383	0.257589	0.281488	0.606572	1.41549	1.54682
1368167_at	Ctse	Ctse	cathepsin E	P16228	29	0.0250186	0.968072	0.73278	0.691482	-0.0117253	0.088409	-0.11186	0.791616	0.591347	114 +/- 6	117 +/- 13	143 +/- 11	139 +/- 12											0.110415	0.258027	0.281541	0.606326	1.41692	1.54603
1373258_at	Ctsf	Ctsf	cathepsin F	Q499S6	29	0.222931	0.174699	0.339215	0.362477	0.405148	0.122567	0.687728	0.0798964	0.645057	1065 +/- 25	1077 +/- 23	1072 +/- 28	1138 +/- 37											0.110688	0.258071	0.281602	0.607404	1.41617	1.5453
1386899_at	Ctsh	Ctsh	cathepsin H	P00786	29	0.114329	0.536716	0.445354	0.474524	-0.181674	-0.406565	0.0432173	0.249632	0.699415	1284 +/- 91	1202 +/- 34	1334 +/- 24	1343 +/- 44											0.110798	0.258127	0.282039	0.607585	1.4155	1.54663
1369947_at	Ctsk	Ctsk	cathepsin K	O35186	24	0.245813	0.601935	0.984881	-0.344679	-0.153223	-0.158774	-0.147672	-0.350231	-0.339128	182 +/- 28	171 +/- 10	159 +/- 12	150 +/- 14											0.11088	0.2584	0.282248	0.607616	1.41602	1.5467
1370244_at	Ctsl	Ctsl	cathepsin L	P07154	29	0.913799	0.52037	0.89678	0.0317133	-0.189083	-0.151074	-0.227091	0.0697219	-0.00629535	2198 +/- 104	2162 +/- 32	2214 +/- 37	2160 +/- 64											0.111117	0.258465	0.282266	0.608494	1.41539	1.54574
1387005_at	Ctss	Ctss	cathepsin S	Q02765	29	0.00143649	0.348436	0.51347	1.03885	-0.277134	-0.0848858	-0.469383	1.2311	0.846601	6258 +/- 226	6164 +/- 251	7621 +/- 347	7101 +/- 482											0.111223	0.258551	0.282359	0.608654	1.41489	1.54517
1370885_at	Ctsz	Ctsz	cathepsin Z	Q9R1T3	29	6.15884e-05	0.400344	0.314758	1.39385	0.24814	-0.0493923	0.545673	1.09631	1.69138	163 +/- 7	161 +/- 9	202 +/- 11	222 +/- 15											0.111303	0.258841	0.282519	0.608672	1.4155	1.54498
1371465_at	Cttn	Cttn	cortactin	O70419	29	0.462514	0.906125	0.738044	-0.216407	0.0345494	-0.0635316	0.13263	-0.314488	-0.118326	1827 +/- 45	1820 +/- 24	1790 +/- 27	1805 +/- 36											0.111554	0.259006	0.282532	0.609622	1.41542	1.54399
1382913_at	Cttnbp2	Cttnbp2	cortactin binding protein 2	O88864	29	0.364412	0.4568	0.556842	0.267924	-0.219211	-0.0464964	-0.391926	0.440638	0.095209	2275 +/- 160	2247 +/- 208	2544 +/- 142	2305 +/- 174											0.111756	0.25936	0.282533	0.610309	1.41638	1.54293
1370922_at	Ctxn1	Ctxn1	cortexin 1	P41237	29	0.996998	0.493592	0.577638	0.00110205	0.201502	0.0378713	0.365133	-0.162529	0.164733	3463 +/- 106	3479 +/- 97	3396 +/- 131	3547 +/- 148											0.111758	0.259478	0.282676	0.609895	1.41605	1.54265
1393257_at	Cugbp1	Cugbp1	CUG triplet repeat, RNA binding protein 1	Q4QQT3	29	0.983497	0.216362	0.623752	-0.00605943	0.36784	0.223793	0.511887	-0.150106	0.137987	329 +/- 19	343 +/- 15	319 +/- 23	351 +/- 12											0.111983	0.259492	0.282718	0.610704	1.41515	1.54181
1387879_a_at	Cugbp2	Cugbp2	CUG triplet repeat, RNA binding protein 2	Q792H5	29	0.79296	0.266565	0.854987	-0.0769392	0.329577	0.276022	0.383131	-0.130493	-0.0233852	1288 +/- 31	1321 +/- 25	1272 +/- 44	1318 +/- 39											0.112124	0.259686	0.283071	0.611052	1.41524	1.54268
1369068_at	Cul5	Cul5	cullin 5	Q9JJ31	29	0.782665	0.511295	0.0848909	-0.0808673	-0.193251	-0.713591	0.327088	-0.601207	0.439472	133 +/- 4	115 +/- 7	118 +/- 9	126 +/- 9											0.112174	0.259987	0.28314	0.610906	1.4159	1.542
1398928_at	Cuta	Cuta	cutA divalent cation tolerance homolog (E. coli)	Q6MGD0	29	0.854923	0.32482	0.606149	0.053578	0.291287	0.139849	0.442726	-0.0978605	0.205016	1310 +/- 25	1323 +/- 28	1301 +/- 23	1342 +/- 29											0.112207	0.260031	0.283194	0.610663	1.41517	1.54123
1371024_at	Cux1	Cux1	cut-like homeobox 1	P53565	29	0.0751877	0.452306	0.450961	0.538452	0.221431	0.443529	-0.000666642	0.76055	0.316355	461 +/- 22	491 +/- 15	512 +/- 22	512 +/- 13											0.112321	0.260115	0.283227	0.610863	1.41465	1.54035
1371745_at	Cwc15	Cwc15	CWC15 homolog (S. cerevisiae)	Q5BJP2	29	0.69318	0.130981	0.905977	-0.115757	0.452858	0.418254	0.487462	-0.150362	-0.081153	1063 +/- 23	1100 +/- 26	1049 +/- 28	1092 +/- 24											0.112518	0.260184	0.283483	0.611519	1.41406	1.54069
1368200_at	Cx3cl1	Cx3cl1	chemokine (C-X3-C motif) ligand 1	O55145	29	0.0394942	0.71711	0.281602	-0.630098	0.106278	0.42544	-0.212884	-0.310936	-0.949259	2970 +/- 52	3054 +/- 59	2909 +/- 65	2867 +/- 46											0.112519	0.260337	0.28354	0.611101	1.41392	1.53994
1369527_at	Cx3cr1	Cx3cr1	chemokine (C-X3-C) receptor 1	P35411	29	0.168316	0.89845	0.40496	0.411466	-0.0373902	-0.283073	0.208292	0.165784	0.657149	371 +/- 17	353 +/- 22	382 +/- 15	396 +/- 20											0.11267	0.26068	0.283592	0.611504	1.41481	1.53917
1384816_at	Cxadr	Cxadr	coxsackie virus and adenovirus receptor	Q9R066	16	0.414722	0.255311	0.26473	-0.240544	-0.337655	-0.668531	-0.00677885	-0.57142	0.0903327	24 +/- 8	13 +/- 2	14 +/- 2	14 +/- 2											0.112732	0.260904	0.283596	0.611424	1.41506	1.53813
1369633_at	Cxcl12	Cxcl12	chemokine (C-X-C motif) ligand 12	Q80YV8	29	0.323461	0.717713	0.80837	0.292123	-0.106041	-0.0349538	-0.177128	0.36321	0.221036	3261 +/- 100	3250 +/- 58	3374 +/- 39	3319 +/- 146											0.112848	0.260908	0.283964	0.611631	1.41411	1.53908
1398390_at	Cxcl13	Cxcl13	chemokine (C-X-C motif) ligand 13	Q5I0J6	11	0.945371	0.295863	0.121655	0.0200729	-0.309649	-0.774338	0.155041	-0.444617	0.484762	36 +/- 12	15 +/- 2	24 +/- 3	28 +/- 9											0.113274	0.261087	0.283983	0.61352	1.41412	1.53813
1388485_at	Cxcl14	Cxcl14	chemokine (C-X-C motif) ligand 14	Q8K453	29	0.0511857	0.512316	0.8003	0.593998	0.19278	0.266928	0.118632	0.668146	0.51985	1876 +/- 31	1922 +/- 43	1992 +/- 64	2013 +/- 66											0.113464	0.261153	0.284012	0.614132	1.41351	1.53723
1372064_at	Cxcl16	Cxcl16	chemokine (C-X-C motif) ligand 16	Q6AXU5	26	0.829092	0.433838	0.382499	0.0632641	-0.230695	-0.488509	0.0271183	-0.19455	0.321078	140 +/- 38	101 +/- 10	124 +/- 6	126 +/- 16											0.11349	0.261656	0.284127	0.613855	1.41527	1.53681
1368192_at	Cxcr3	Cxcr3	chemokine (C-X-C motif) receptor 3	Q9JII9	27	0.620256	0.834282	0.957237	0.145507	-0.0613122	-0.0456044	-0.07702	0.161215	0.129799	32 +/- 2	31 +/- 3	34 +/- 4	33 +/- 5											0.113497	0.261865	0.284253	0.613472	1.41543	1.53644
1373661_a_at	Cxcr4	Cxcr4	chemokine (C-X-C motif) receptor 4	O08565	29	0.841691	0.898574	0.949596	0.0585312	-0.0373443	-0.018826	-0.0558625	0.0770494	0.040013	145 +/- 9	145 +/- 3	147 +/- 8	146 +/- 8											0.113669	0.261961	0.284831	0.613986	1.41498	1.53851
1367940_at	Cxcr7	Cxcr7	chemokine (C-X-C motif) receptor 7	O89039	29	0.507746	0.869031	0.530873	0.194892	-0.0483148	-0.232623	0.135993	0.010584	0.3792	527 +/- 41	502 +/- 21	528 +/- 26	542 +/- 23											0.113863	0.262051	0.284904	0.614614	1.4145	1.53786
1388875_at	Cxxc1	Cxxc1	CXXC finger 1 (PHD domain)	A1A5S2	29	0.610123	0.770049	0.678389	0.149761	-0.0857016	0.0359787	-0.207382	0.271441	0.0280808	656 +/- 37	662 +/- 34	702 +/- 64	667 +/- 64											0.113958	0.262113	0.285071	0.614708	1.41387	1.53771
1368801_at	Cxxc4	Cxxc4	CXXC finger 4	Q9EQC9	29	0.332508	0.716562	0.62388	-0.286604	0.106494	-0.0374996	0.250487	-0.430598	-0.142611	105 +/- 7	104 +/- 6	95 +/- 7	101 +/- 6											0.114152	0.262132	0.28509	0.615332	1.41302	1.53677
1371629_at	Cxxc5	Cxxc5	CXXC finger 5	---	29	0.463093	0.945536	0.11207	-0.216124	0.0200122	0.497674	-0.45765	0.261538	-0.693786	1779 +/- 25	1834 +/- 35	1808 +/- 32	1758 +/- 34											0.114183	0.262318	0.285155	0.615082	1.41306	1.53608
1386904_a_at	Cyb5	Cyb5	cytochrome b-5	P00173	29	0.211636	0.362808	0.717764	0.371777	-0.268836	-0.162815	-0.374856	0.477797	0.265756	1578 +/- 30	1561 +/- 27	1625 +/- 27	1588 +/- 28											0.114225	0.26236	0.285305	0.61489	1.41233	1.53584
1399111_at	Cyb561d2	Cyb561d2	cytochrome b-561 domain containing 2	Q641Y1	29	0.18064	0.85331	0.682372	-0.399429	-0.0541812	0.065899	-0.174261	-0.279349	-0.519509	445 +/- 13	450 +/- 26	422 +/- 30	408 +/- 23											0.114241	0.262733	0.285372	0.614558	1.41337	1.53516
1370005_at	Cyb5b	Cyb5b	cytochrome b5 type B	P04166	29	0.19469	0.570431	0.345239	-0.386471	0.16676	0.445771	-0.112251	-0.10746	-0.665482	686 +/- 24	730 +/- 26	676 +/- 36	665 +/- 24											0.114329	0.262836	0.285412	0.614617	1.41297	1.53433
1391430_at	Cyb5r2	Cyb5r2	cytochrome b5 reductase 2	Q6AY12	29	0.000221187	0.457803	0.247702	1.25077	-0.218718	0.124549	-0.561984	1.59404	0.907505	206 +/- 9	211 +/- 8	262 +/- 9	242 +/- 14											0.114342	0.26287	0.285688	0.614267	1.41219	1.53478
1370808_at	Cyb5r3	Cyb5r3	cytochrome b5 reductase 3	P20070	29	0.660884	0.709405	0.785627	-0.128759	-0.109317	-0.189053	-0.0295813	-0.208495	-0.0490234	1125 +/- 24	1111 +/- 24	1110 +/- 17	1107 +/- 15											0.114351	0.262946	0.285949	0.613899	1.41164	1.53514
1370827_at	Cyb5r4	Cyb5r4	cytochrome b5 reductase 4	Q68EJ0	29	0.0615433	0.636106	0.523696	-0.567705	0.138917	0.326482	-0.0486484	-0.380139	-0.75527	1403 +/- 16	1425 +/- 19	1378 +/- 27	1375 +/- 11											0.114622	0.263845	0.286057	0.614936	1.41551	1.53467
1370219_at	Cyba	Cyba	cytochrome b-245, alpha polypeptide	Q62737	29	0.0166783	0.756024	0.240768	0.74409	0.0911052	-0.257388	0.439598	0.395597	1.09258	289 +/- 21	275 +/- 7	312 +/- 15	337 +/- 21											0.114628	0.264322	0.28607	0.614557	1.41711	1.53371
1372846_at	Cybasc3	Cybasc3	cytochrome b, ascorbate dependent 3	Q5U2W7	29	0.530706	0.354184	0.215629	0.184384	-0.273788	0.0946581	-0.642235	0.55283	-0.184063	141 +/- 9	144 +/- 11	159 +/- 7	138 +/- 9											0.114708	0.264665	0.286109	0.614569	1.41799	1.53288
1377369_at	Cybrd1	Cybrd1	cytochrome b reductase 1	Q5RKJ2	29	0.300479	0.107435	0.702389	-0.30664	-0.484271	-0.372176	-0.596366	-0.194545	-0.418734	90 +/- 8	83 +/- 4	86 +/- 4	75 +/- 2											0.114746	0.264766	0.286269	0.614354	1.41757	1.5327
1369939_at	Cycs	Cycs	cytochrome c, somatic	P62898	29	0.225171	0.771651	0.532156	-0.360675	-0.0850861	-0.268814	0.098642	-0.544403	-0.176947	8137 +/- 235	7983 +/- 107	7825 +/- 66	7882 +/- 184											0.115206	0.264781	0.286346	0.616402	1.41669	1.53208
1367913_at	Cygb	Cygb	cytoglobin	Q921A4	29	0.40324	0.871814	0.985969	-0.246596	0.0472785	0.0421269	0.05243	-0.251748	-0.241444	383 +/- 19	386 +/- 12	368 +/- 18	371 +/- 21											0.115253	0.264837	0.286365	0.616238	1.41604	1.53115
1377738_a_at	Cyhr1	Cyhr1	cysteine and histidine rich 1	Q5BK76	29	0.159305	0.754376	0.225504	0.420719	-0.0917422	0.268666	-0.45215	0.781127	0.0603112	975 +/- 10	995 +/- 16	1032 +/- 34	999 +/- 19											0.115263	0.264942	0.286371	0.615878	1.41564	1.53014
1392958_at	Cyld	Cyld	cylindromatosis (turban tumor syndrome)	Q66H62	29	0.986302	0.994894	0.708761	-0.00502909	-0.00187452	0.107697	-0.111446	0.104542	-0.1146	1149 +/- 26	1158 +/- 21	1158 +/- 26	1149 +/- 19											0.115604	0.265245	0.286755	0.617283	1.41631	1.53116
1368990_at	Cyp1b1	Cyp1b1	cytochrome P450, family 1, subfamily b, polypeptide 1	Q64678	28	0.221632	0.221952	0.511494	-0.363528	-0.363268	-0.556428	-0.170109	-0.556687	-0.170369	123 +/- 29	89 +/- 6	89 +/- 7	79 +/- 5											0.115732	0.265342	0.286878	0.617547	1.41587	1.53079
1378551_at	Cyp20a1	Cyp20a1	cytochrome P450, family 20, subfamily A, polypeptide 1	Q6P7D4	29	0.480227	0.421933	0.859376	0.207844	-0.236796	-0.184881	-0.288711	0.259759	0.155929	807 +/- 27	787 +/- 36	835 +/- 31	804 +/- 30											0.115814	0.265604	0.286898	0.617571	1.41632	1.52987
1387583_at	Cyp26a1	Cyp26a1	cytochrome P450, family 26, subfamily A, polypeptide 1	Q2PMW7	8	0.204446	0.514743	0.792953	0.377896	0.191662	0.11472	0.268605	0.300954	0.454838	41 +/- 5	43 +/- 4	46 +/- 5	50 +/- 3											0.116972	0.265611	0.286913	0.623326	1.4154	1.52891
1384392_at	Cyp26b1	Cyp26b1	cytochrome P450, family 26, subfamily b, polypeptide 1	Q80YE5	29	0.154587	0.462846	0.196732	-0.425733	-0.216245	-0.600895	0.168404	-0.810382	-0.0410837	1110 +/- 198	870 +/- 30	787 +/- 46	854 +/- 40											0.117079	0.265723	0.286945	0.623476	1.41505	1.52806
1387914_at	Cyp27a1	Cyp27a1	cytochrome P450, family 27, subfamily a, polypeptide 1	P17178	29	0.77724	0.914468	0.978985	-0.0829429	0.0314658	0.039182	0.0237496	-0.0752267	-0.0906591	133 +/- 15	135 +/- 11	130 +/- 11	131 +/- 7											0.117157	0.265868	0.287177	0.623473	1.41487	1.52827
1368636_at	Cyp27b1	Cyp27b1	cytochrome P450, family 27, subfamily b, polypeptide 1	O35132	28	0.386097	0.401666	0.0524612	-0.25584	-0.247434	-0.837953	0.343085	-0.846359	0.334678	63 +/- 5	47 +/- 4	47 +/- 7	53 +/- 7											0.117374	0.266017	0.287723	0.624208	1.41471	1.53014
1369136_at	Cyp2a3a	Cyp2a3a	cytochrome P450, family 2, subfamily A, polypeptide 3a	P20812	9	0.0147416	0.0854762	0.23829	0.759802	-0.519305	-0.168917	-0.869693	1.11019	0.409414	29 +/- 2	26 +/- 4	46 +/- 5	33 +/- 7											0.117415	0.266039	0.288127	0.624008	1.41388	1.53127
1387328_at	Cyp2c	Cyp2c	cytochrome P450, subfamily IIC (mephenytoin 4-hydroxylase)	P08683	26	0.240705	0.686898	0.853164	-0.348541	-0.118267	-0.0640309	-0.172502	-0.294306	-0.402777	54 +/- 4	53 +/- 5	50 +/- 4	47 +/- 4											0.11758	0.266359	0.288256	0.624464	1.41463	1.53093
1370241_at	Cyp2c7	Cyp2c7	cytochrome P450, family 2, subfamily c, polypeptide 7	P05179	8	0.901841	0.785736	0.286346	0.0361348	0.0796938	0.395654	-0.236266	0.352095	-0.279825	17 +/- 2	22 +/- 3	21 +/- 3	19 +/- 4											0.117766	0.266491	0.288338	0.625036	1.41438	1.53034
1370377_at	Cyp2d1	Cyp2d1	cytochrome P450, family 2, subfamily d, polypeptide 1	P10633	16	0.0172872	0.871434	0.136363	0.739501	0.0474198	-0.398922	0.493761	0.29316	1.18584	35 +/- 3	29 +/- 4	39 +/- 4	46 +/- 5											0.117941	0.266545	0.288579	0.625545	1.41373	1.53059
1370329_at	Cyp2d4v1	Cyp2d4v1	cytochrome P450, family 2, subfamily d, polypeptide 4	P13108	29	0.365361	0.367957	0.655833	-0.267385	0.265917	0.396733	0.135101	-0.136569	-0.398201	400 +/- 13	418 +/- 10	394 +/- 11	400 +/- 21											0.11795	0.266549	0.288625	0.625173	1.4128	1.52981
1367871_at	Cyp2e1	Cyp2e1	cytochrome P450, family 2, subfamily e, polypeptide 1	P05182	20	0.0228274	0.330311	0.128637	0.703516	-0.287935	0.167829	-0.743699	1.15928	0.247752	50 +/- 2	52 +/- 2	63 +/- 5	55 +/- 2											0.117954	0.266556	0.288633	0.624778	1.41189	1.52883
1371142_at	Cyp2g1	Cyp2g1	cytochrome P450, subfamily 2G, polypeptide 1	P10610	5	0.717761	0.631378	0.694969	0.106022	-0.140875	-0.0258305	-0.255919	0.221066	-0.00902245	18 +/- 2	18 +/- 3	21 +/- 4	18 +/- 4											0.118086	0.266565	0.28866	0.625059	1.411	1.52795
1370706_a_at	Cyp2j3	Cyp2j3	cytochrome P450, family 2, subfamily j, polypeptide 3	P51590	29	0.347799	0.16208	0.893542	-0.277507	-0.417826	-0.378618	-0.457035	-0.238299	-0.316716	314 +/- 14	298 +/- 7	304 +/- 8	284 +/- 20											0.118123	0.266766	0.288725	0.624837	1.41112	1.52728
1387296_at	Cyp2j4	Cyp2j4	cytochrome P450, family 2, subfamily J, polypeptide 4	P51590	29	0.435525	0.131896	0.743366	0.229839	-0.451735	-0.355725	-0.547745	0.32585	0.133829	113 +/- 7	105 +/- 2	120 +/- 9	108 +/- 5											0.118291	0.266793	0.288875	0.625308	1.41032	1.52705
1390282_at	Cyp2s1	Cyp2s1	cytochrome P450, family 2, subfamily s, polypeptide 1	---	26	0.420886	0.226031	0.673465	0.237338	-0.359987	-0.236323	-0.483651	0.361002	0.113674	59 +/- 5	56 +/- 3	65 +/- 5	58 +/- 3											0.118299	0.266802	0.289307	0.624935	1.40943	1.52831
1398710_at	Cyp2u1	Cyp2u1	cytochrome P450, family 2, subfamily u, polypeptide 1	Q4V8D1	29	0.0740165	0.854075	0.913841	0.540774	-0.053895	-0.0221973	-0.0855926	0.572471	0.509076	184 +/- 8	183 +/- 8	199 +/- 6	197 +/- 9											0.118394	0.266846	0.289428	0.625018	1.40872	1.52794
1370387_at	Cyp3a9	Cyp3a9	cytochrome P450, family 3, subfamily a, polypeptide 9	P51538	29	0.00594655	0.866552	0.600804	0.871899	0.0492381	0.202941	-0.104464	1.0256	0.718196	197 +/- 7	206 +/- 13	242 +/- 14	237 +/- 15											0.118406	0.266913	0.289602	0.624668	1.40813	1.52784
1368467_at	Cyp4f1	Cyp4f1	cytochrome P450, family 4, subfamily f, polypeptide 1	P33274	29	0.176551	0.209874	0.694322	0.403348	-0.373261	-0.257959	-0.488563	0.51865	0.288046	237 +/- 11	224 +/- 12	261 +/- 14	238 +/- 19											0.118635	0.267102	0.289614	0.625458	1.4082	1.52688
1387973_at	Cyp4f4	Cyp4f4	cytochrome P450, family 4, subfamily f, polypeptide 4	P51869	29	0.000585664	0.927422	0.871298	1.14116	-0.0266847	0.0207857	-0.0741552	1.18863	1.09369	195 +/- 6	195 +/- 7	225 +/- 8	223 +/- 9											0.118711	0.267159	0.289838	0.625443	1.40756	1.52705
1388055_at	Cyp4f5	Cyp4f5	cytochrome P450 4F5	A2VD07	27	0.787321	0.512482	0.189763	-0.0790889	-0.192704	-0.583633	0.198225	-0.470018	0.31184	91 +/- 4	82 +/- 4	83 +/- 5	87 +/- 4											0.118788	0.267211	0.289909	0.625433	1.4069	1.52641
1387916_at	Cyp4f6	Cyp4f6	cytochrome P450 4F6	P51871	29	0.786137	0.266793	0.907638	0.0795409	-0.329416	-0.295426	-0.363406	0.113531	0.0455507	155 +/- 8	147 +/- 8	158 +/- 9	148 +/- 5											0.118807	0.267314	0.289987	0.625117	1.4065	1.5258
1388127_at	Cyp4v3	Cyp4v3	cytochrome P450, family 4, subfamily v, polypeptide 3	A2RRT9	7	0.0403538	0.0481823	0.0236922	-0.627137	-0.602506	-1.30115	0.0961381	-1.32578	0.0715072	46 +/- 4	26 +/- 5	25 +/- 3	27 +/- 5											0.118993	0.267379	0.290049	0.625681	1.40591	1.52511
1367979_s_at	Cyp51	Cyp51	cytochrome P450, subfamily 51	Q64654	29	0.0409424	0.94389	0.394182	-0.625142	-0.0206178	-0.272066	0.230831	-0.876591	-0.373694	2958 +/- 83	2882 +/- 74	2713 +/- 58	2777 +/- 106											0.119398	0.267524	0.290059	0.627395	1.40574	1.52415
1388188_at	Cyp7b1	Cyp7b1	cytochrome P450, family 7, subfamily b, polypeptide 1	Q63688	29	0.432844	0.855666	0.594963	0.231201	0.0533005	0.209489	-0.102888	0.387389	0.0750125	224 +/- 9	232 +/- 8	238 +/- 14	234 +/- 14											0.119451	0.267849	0.290366	0.627258	1.40652	1.52476
1368290_at	Cyr61	Cyr61	cysteine rich protein 61	Q66HT5	29	0.455454	0.700534	0.920261	-0.219874	0.112831	0.0835043	0.142158	-0.249201	-0.190548	48 +/- 14	51 +/- 6	38 +/- 9	44 +/- 14											0.11965	0.267925	0.290371	0.627883	1.40599	1.52377
1370990_at	Cytor4	Cytor4	similar to cytokine receptor related protein 4	---	29	0.940999	0.922718	0.519316	-0.0216822	0.02842	0.217985	-0.161145	0.167883	-0.211247	724 +/- 24	739 +/- 18	736 +/- 21	725 +/- 15											0.119779	0.268339	0.29051	0.628146	1.40722	1.5235
1390161_at	Cyyr1	Cyyr1	cysteine and tyrosine-rich protein 1	Q5PQS5	29	0.189309	0.599914	0.366548	-0.391345	0.15408	-0.112632	0.420793	-0.658058	-0.124632	420 +/- 31	412 +/- 6	372 +/- 15	402 +/- 24											0.119797	0.268524	0.290572	0.627827	1.40726	1.52281
1368202_a_at	Dab2	Dab2	disabled homolog 2, mitogen-responsive phosphoprotein (Drosophila)	O88797	29	0.468099	0.407406	0.392605	-0.213687	-0.244387	-0.496688	0.00791306	-0.465987	0.0386137	630 +/- 199	437 +/- 22	448 +/- 23	452 +/- 18											0.119876	0.268618	0.290662	0.627825	1.40682	1.52228
1370335_at	Dab2ip	Dab2ip	disabled homolog 2 (Drosophila) interacting protein	Q6P730	29	0.187758	0.529938	0.592549	0.392769	-0.184731	-0.34195	-0.0275123	0.23555	0.549988	558 +/- 24	532 +/- 26	577 +/- 16	575 +/- 20											0.119894	0.269117	0.290925	0.627505	1.40851	1.52265
1378369_at	Dact1	Dact1	dapper homolog 1, antagonist of beta-catenin (xenopus)	---	28	0.33955	0.52562	0.9304	0.28238	0.18669	0.212277	0.161103	0.307967	0.256793	111 +/- 4	116 +/- 9	118 +/- 5	122 +/- 6											0.119909	0.26927	0.290987	0.627166	1.40838	1.52197
[truncated: 6,407 more rows]

## Sheet: Significant by Age
Aging Significant Genes (p £ 0.05; 2-ANOVA main effect of aging- Column G), are listed alphabetically by gene symbol (Column C- hyperlinked to UniProt) and separated into downregulated (rows 3 - 313) and upregulated (rows 315 - 880) categories. Directions of change (Columns J - O) are expressed in # of least significant differences (LSD) and color coded (blue- decrease, red- increase). Note that …						2-way ANOVA			Direction		Pairwise Effect Size (LSDs)				Averages
[truncated: 879 more rows]
